# Supplementary material for: Distinct Neonatal Brain Anatomy Is Associated With Cross‐Disorder Genetic Risk for Psychiatric Disorders
Source: Hum Brain Mapp. 2026 Apr 19;47(6):e70532. doi: 10.1002/hbm.70532 (PMC13092910; doi:10.1002/hbm.70532)
Supplement: Supplementary file 1 — Table S1: Exploratory Factor Analysis Results of the Original Three‐Factor GenomicSEM Model (Based on Hughes et al. 2023 Framework). Table S2: Exploratory Factor Analysis Results of the Updated GenomicSEM Model (Incorporating Recent GWAS for MDD, OCD, and BIP). Table S3: Primary analysis: Associations between cross‐disorder PRS (original GWAS, PRSice‐2) and neonatal brain volumes. Table S4: Validation analysis: Associations between cross‐disorder PRS (updated GWAS, PRSice‐2) and neonatal brain volumes. Table S5: Method validation: Associations between cross‐disorder PRS (original GWAS, PRS‐CS) and neonatal brain volumes. Table S6: Associations between cross‐disorder polygenic risk scores and neonatal brain volumes after adjusting for intracranial volume (ICV) Table S7: Associations Between Comorbid Polygenic Risk Scores and 18‐Month Behavioral Outcomes in Primary and Validation Analyses. [file HBM-47-e70532-s001.xlsx]

## Sheet: stable1
Supplementary Table 1. Exploratory Factor Analysis Results of the Original Three-Factor GenomicSEM Model (Based on Hughes et al., 2023 Framework)
Traits	Loading factors
	Compulsive	Mood-Psychosis	Neurodevelopmental
ADHD			1.087
AN	0.434
ASD			0.42
BIP		0.889
MDD		0.245	0.58
OCD	1.058
SCH		0.787
TOU	0.493		0.242
Explanatory variation
Sum of Squared loadings	1.827	1.629	1.549
Proportion variation	0.228	0.204	0.194
Cumulative variation	0.228	0.432	0.626

## Sheet: stable2
Supplementary Table 2. Exploratory Factor Analysis Results of the Updated GenomicSEM Model (Incorporating Recent GWAS for MDD, OCD, and BIP)
Traits	Loading factors
	Compulsive	Mood-Psychosis	Neurodevelopmental
ADHD			1.113
AN	0.656
ASD	0.211		0.35
BIP		1.084
MDD		0.268	0.446
OCD	1.094
SCH		0.618
TOU	0.419
Explanatory variation
Sum of Squared loadings	1.94	1.661	1.617
Proportion variation	0.242	0.208	0.202
Cumulative variation	0.242	0.45	0.652

## Sheet: stable3
Supplementary Table 3. Primary analysis: Associations between cross-disorder PRS (original GWAS, PRSice-2) and neonatal brain volumes.
Brain Regions PRS	ADHD				ANO				ASD				BIP				MDD				OCD				SCZ				TOU				Compulsive				Mood-Psychosis				Neurodevelopmental
	b	se	p	r2	b	se	p	r2	b	se	p	r2	b	se	p	r2	b	se	p	r2	b	se	p	r2	b	se	p	r2	b	se	p	r2	b	se	p	r2	b	se	p	r2	b	se	p	r2
Hippocampus left	-0.00875818	0.0815557	0.914546	3.2179e-05	0.130619	0.0824738	0.114218	0.0071574	0.0666904	0.0823302	0.41851	0.00186583	0.0168095	0.0821361	0.83797	0.000118537	-0.123691	0.0808705	0.127111	0.00641833	-0.128948	0.0820246	0.116905	0.0069755	-0.0342209	0.083449	0.682015	0.000491279	-0.134379	0.0820133	0.102281	0.00757548	-0.26833	0.079979	0.000887244	0.0302054	-0.160466	0.0799257	0.0455005	0.0108022	-0.0457131	0.0806653	0.571307	0.00087665
Hippocampus right	-0.120905	0.0889185	0.174855	0.00513086	0.0838771	0.0903852	0.354097	0.00246938	0.0092185	0.0900945	0.918565	2.98278e-05	0.0239043	0.089792	0.790239	0.000200563	-0.245314	0.0877042	0.00546338	0.0211224	-0.0675538	0.0899276	0.453073	0.00160177	-0.105537	0.0910722	0.247376	0.00390937	-0.182254	0.0894684	0.0424501	0.0116588	-0.221943	0.0880616	0.0122021	0.0172895	-0.264117	0.0867129	0.0025093	0.0244845	-0.140297	0.0878974	0.111425	0.00690873
Amygdala left	-0.103402	0.105958	0.329846	0.00264993	-0.0338541	0.107684	0.753431	0.000284052	-0.0460782	0.107189	0.667567	0.000526218	0.0375076	0.106848	0.725787	0.000348669	-0.0628629	0.105524	0.551776	0.000979407	-0.0837983	0.10701	0.434144	0.00174039	0.133013	0.108354	0.220488	0.00438495	-0.125033	0.106909	0.243047	0.00387457	-0.241143	0.104962	0.0222273	0.014412	-0.311273	0.10322	0.00276581	0.0240137	-0.17873	0.104544	0.0882883	0.00791716
Amygdala right	-0.047687	0.101919	0.640176	0.00061048	0.0198365	0.103477	0.848097	0.000105633	-0.0900258	0.102902	0.38229	0.00217574	0.0458346	0.102652	0.65553	0.000563974	-0.0308286	0.101432	0.761372	0.00025514	-0.09115	0.102793	0.375877	0.00223041	0.188182	0.103837	0.0708643	0.00950662	-0.0800816	0.102839	0.436716	0.00172162	-0.172272	0.101205	0.0896708	0.00796711	-0.246717	0.0996055	0.0137582	0.0163406	-0.154352	0.100534	0.125675	0.00639579
Anterior temporal lobe, medial part left GM	-0.072289	0.102168	0.479732	0.00139487	0.166463	0.103381	0.108323	0.00739651	0.104921	0.103156	0.309855	0.00293841	0.208623	0.102346	0.0423155	0.0116175	0.0518542	0.101697	0.610472	0.000717724	0.00965587	0.103207	0.925517	2.4887e-05	-0.00770062	0.104642	0.941381	1.58285e-05	-0.0263626	0.103216	0.798567	0.000185509	-0.0646739	0.101871	0.525963	0.00111647	-0.202584	0.100191	0.0439942	0.0109547	-0.167609	0.100761	0.0971854	0.00749869
Anterior temporal lobe, medial part right GM	-0.153325	0.0969492	0.114733	0.00692766	0.0669731	0.0987022	0.497913	0.00132178	0.057	0.0982785	0.562326	0.000957431	0.0831714	0.0979013	0.396203	0.00203848	-0.085189	0.0967139	0.379056	0.00213858	0.0632512	0.0981658	0.519815	0.00117895	-0.0087892	0.0995905	0.92973	2.27644e-05	-0.0803167	0.0981462	0.413762	0.00190095	-0.0400104	0.0969872	0.68022	0.000471741	-0.292115	0.0946003	0.00218898	0.0251459	-0.263426	0.0952129	0.00598579	0.0204491
Anterior temporal lobe, lateral part left GM	-0.185619	0.115659	0.109486	0.00713252	0.230831	0.117169	0.0496761	0.0110302	0.130047	0.117101	0.26758	0.00350104	0.227293	0.116273	0.0514594	0.0106947	-0.0522558	0.115488	0.651226	0.000565283	-0.0163617	0.117192	0.889051	5.54182e-05	0.181841	0.118409	0.125583	0.00684507	-0.169535	0.116851	0.147778	0.00594996	-0.115627	0.115574	0.31783	0.00276768	-0.466203	0.111598	3.78799e-05	0.0449931	-0.323692	0.113521	0.00463057	0.02169
Anterior temporal lobe, lateral part right GM	-0.362085	0.126773	0.00456297	0.0222238	0.143953	0.129991	0.268935	0.00351268	0.0490229	0.129618	0.705519	0.000407376	0.0978815	0.129111	0.448928	0.00162405	-0.0591459	0.127624	0.643358	0.00059299	-0.044203	0.129489	0.733049	0.000331208	0.0216609	0.131306	0.869074	7.95338e-05	-0.192858	0.129107	0.136199	0.00630482	-0.138947	0.127685	0.277312	0.00327261	-0.397616	0.124614	0.00155692	0.0267995	-0.361104	0.125422	0.00425164	0.0221036
Gyri parahippocampalis et ambiens anterior part left GM	-0.0867551	0.0997672	0.385172	0.00210526	0.0991097	0.101234	0.328299	0.00274757	-0.0891914	0.100807	0.376932	0.00222517	-0.0480103	0.100561	0.633379	0.000644739	-0.122193	0.0991589	0.218727	0.00417646	-0.0888381	0.100704	0.378335	0.00220757	-0.0443812	0.102193	0.664368	0.000550952	-0.00913067	0.100837	0.927907	2.33196e-05	-0.156101	0.0992091	0.116584	0.00681594	-0.203395	0.0978397	0.0384119	0.0115717	-0.183935	0.0983238	0.062282	0.00946331
Gyri parahippocampalis et ambiens anterior part right GM	-0.163092	0.0979709	0.0969333	0.00766961	-0.0133952	0.0998478	0.893362	5.17375e-05	0.0462856	0.0993714	0.641681	0.00061773	-0.068869	0.0990074	0.487178	0.00136759	-0.104751	0.0977179	0.284523	0.00316392	-1.65959e-05	0.0993011	0.999867	7.94161e-11	0.0368345	0.100661	0.714658	0.000391216	-0.0337296	0.0993018	0.734325	0.000328043	-0.0721469	0.0979941	0.462116	0.00150087	-0.284747	0.0957306	0.00315404	0.023379	-0.225131	0.0965669	0.0203442	0.0146143
Superior temporal gyrus, middle part left GM	-0.192444	0.139134	0.167563	0.00530819	-0.0139966	0.141621	0.921333	2.80791e-05	0.0465952	0.140966	0.741203	0.000311187	0.185425	0.140164	0.186792	0.00492803	-0.0547228	0.138803	0.693656	0.000429214	-0.146644	0.140617	0.297785	0.00308224	0.0283421	0.142793	0.84279	0.000115134	-0.211178	0.140397	0.133512	0.00639198	-0.311374	0.138061	0.0247753	0.0138964	-0.463669	0.13521	0.000683001	0.0308144	-0.223607	0.137529	0.104941	0.0071665
Superior temporal gyrus, middle part right GM	-0.295891	0.135397	0.029574	0.0131397	0.00655715	0.138402	0.962241	6.45285e-06	0.0302076	0.137773	0.826588	0.000136947	-0.0260091	0.137325	0.849899	0.000101524	-0.106279	0.135554	0.43359	0.00169517	-0.0756389	0.137579	0.582843	0.000858641	0.113814	0.139416	0.414886	0.00194408	-0.249954	0.136988	0.0689704	0.00937654	-0.222432	0.135396	0.101383	0.00742532	-0.462146	0.132042	0.000530009	0.0320537	-0.342239	0.133631	0.0108849	0.0175784
Medial and inferior temporal gyri anterior part left GM	-0.0963137	0.12347	0.435923	0.00169487	0.166988	0.125105	0.18288	0.00509483	0.317294	0.123669	0.0107447	0.0183942	0.136341	0.124245	0.273295	0.00339633	-0.0118229	0.122966	0.923462	2.55391e-05	0.0283003	0.124737	0.820659	0.000146333	0.214062	0.12594	0.0901384	0.00837218	-0.0656789	0.124717	0.598814	0.000788154	0.050748	0.123173	0.680605	0.000470542	-0.292734	0.120783	0.0159097	0.0156569	-0.18941	0.121852	0.121051	0.0065549
Medial and inferior temporal gyri anterior part right GM	-0.222445	0.12629	0.0791121	0.0085779	-0.000903586	0.128776	0.994406	1.41539e-07	0.12245	0.128026	0.339552	0.0025993	0.0103638	0.12778	0.935407	1.86196e-05	0.00137251	0.126241	0.991332	3.26565e-07	0.0744895	0.128003	0.561013	0.000961891	-0.0101727	0.129847	0.937603	1.79393e-05	0.0561432	0.128054	0.661362	0.000546424	0.0666753	0.126432	0.598301	0.000770664	-0.39234	0.123233	0.00159416	0.0266846	-0.197357	0.125082	0.115577	0.00675215
Lateral occipitotemporal gyrus, gyrus fusiformis anterior part left GM	-0.0329522	0.108557	0.761666	0.000257042	0.107051	0.110046	0.331383	0.0027128	0.0451272	0.10968	0.681018	0.000482072	-0.0399733	0.109328	0.71488	0.000378246	-0.0254235	0.108023	0.814083	0.000153005	0.049004	0.109562	0.654976	0.000568459	-0.0528952	0.111081	0.63426	0.00066232	-0.00667809	0.109614	0.951457	1.0557e-05	-0.116493	0.108053	0.281781	0.00321244	-0.123197	0.106825	0.249647	0.00359285	-0.104792	0.107284	0.329404	0.00259951
Lateral occipitotemporal gyrus, gyrus fusiformis anterior part right GM	-0.120767	0.10571	0.254113	0.00362782	0.0573322	0.10746	0.594035	0.000817611	0.00675251	0.107023	0.94973	1.13417e-05	-0.0123091	0.106672	0.908206	3.76877e-05	0.0242712	0.10538	0.817988	0.000146531	0.00950102	0.106912	0.929242	2.24538e-05	0.0281809	0.108389	0.795029	0.000197542	0.0130886	0.10693	0.902656	4.26121e-05	-0.0838102	0.105492	0.427502	0.0017472	-0.271956	0.103358	0.0089127	0.018397	-0.06728	0.104743	0.521108	0.00112596
Cerebellum left	-0.407337	0.151346	0.00748181	0.0197865	0.229828	0.154758	0.138488	0.00629895	-0.00190038	0.15457	0.990198	4.30669e-07	0.093652	0.15398	0.543473	0.00104591	-0.314127	0.151241	0.0385842	0.0117672	-0.133652	0.154238	0.386839	0.00213015	0.348812	0.155396	0.0254597	0.0145092	-0.36199	0.15317	0.0186985	0.0156263	-0.473784	0.150295	0.00177	0.0267683	-0.437419	0.148906	0.00354372	0.0228169	-0.560706	0.148246	0.00018484	0.0374914
Cerebellum right	-0.435731	0.152688	0.0045973	0.0221867	0.248521	0.156259	0.112706	0.00721742	-0.0243867	0.156139	0.875983	6.94965e-05	0.120191	0.155496	0.440109	0.00168812	-0.261451	0.153096	0.0886328	0.00798801	-0.0531955	0.155957	0.733254	0.000330679	0.378921	0.156795	0.0162121	0.0167785	-0.368257	0.154713	0.0178747	0.0158474	-0.446298	0.152119	0.00358482	0.0232759	-0.460499	0.150256	0.00236038	0.0247807	-0.533588	0.150114	0.000434625	0.0332712
Brainstem, spans the midline	-0.38643	0.127842	0.00270375	0.0248205	0.23167	0.130904	0.0777015	0.00892087	-0.0879781	0.130836	0.501788	0.00128652	0.0386283	0.13048	0.767382	0.000248016	-0.33968	0.127585	0.00814404	0.0191782	-0.194219	0.13036	0.137226	0.00626977	0.216637	0.13208	0.101928	0.00780074	-0.260915	0.130036	0.0456303	0.0113154	-0.435237	0.126971	0.000686422	0.0314862	-0.483864	0.124979	0.000130659	0.0389149	-0.548351	0.124674	1.47943e-05	0.0499788
Insula right GM	-0.143088	0.121046	0.238028	0.00388305	0.135958	0.122894	0.26941	0.00350573	0.00995689	0.122565	0.935303	1.88025e-05	0.1284	0.121965	0.293231	0.00312677	-0.136435	0.120464	0.258223	0.00353037	-0.213484	0.121885	0.0807968	0.00864367	0.218973	0.123566	0.0773087	0.0090939	-0.101924	0.122336	0.40537	0.00197025	-0.222743	0.120314	0.065024	0.00940968	-0.380261	0.117768	0.00136923	0.0274241	-0.292348	0.118964	0.0145127	0.0162095
Insula left GM	-0.128134	0.118276	0.279455	0.00326354	0.0517923	0.120228	0.666909	0.000533199	-0.0765825	0.11965	0.522585	0.00116579	-0.0605683	0.119285	0.611965	0.000729207	-0.130285	0.117679	0.269057	0.00337403	-0.215756	0.119019	0.0707837	0.00925304	0.0875105	0.121167	0.470672	0.00152223	-0.0841185	0.119532	0.482103	0.00140651	-0.261167	0.117258	0.0266102	0.013558	-0.413319	0.11461	0.000359203	0.0339571	-0.283816	0.116216	0.0151315	0.0160115
Occipital lobe right GM	-0.183865	0.133597	0.169685	0.00525568	0.104167	0.135865	0.443819	0.00168691	0.0264945	0.135368	0.844949	0.00010913	0.122909	0.134766	0.362435	0.00234854	-0.263331	0.132531	0.0477653	0.0107804	0.0303119	0.135226	0.822775	0.000142843	0.224049	0.13657	0.101855	0.00780404	-0.215131	0.13475	0.111341	0.00719511	-0.166007	0.133256	0.213742	0.00428434	-0.446258	0.129816	0.000662917	0.0309602	-0.354481	0.131154	0.00723616	0.0195352
Occipital lobe left GM	-0.259592	0.140094	0.0647873	0.00948416	0.124955	0.142758	0.382059	0.00219748	-0.00869109	0.14228	0.95133	1.06308e-05	0.0375228	0.141802	0.791474	0.000198155	-0.282534	0.139257	0.0432845	0.0112345	-0.0685065	0.142086	0.630023	0.00066051	0.0883109	0.14403	0.540209	0.0010976	-0.331276	0.141007	0.0194018	0.0154453	-0.297086	0.139438	0.0338707	0.0124217	-0.510531	0.135994	0.000205962	0.0366825	-0.425104	0.137391	0.00214483	0.0254335
Gyri parahippocampalis et ambiens posterior part right GM	-0.322197	0.10965	0.00353414	0.0234896	0.0404115	0.112695	0.720132	0.000369525	-0.0418954	0.112189	0.709066	0.00039716	-0.0695625	0.111781	0.534172	0.00109492	-0.112691	0.110326	0.307806	0.00287351	-0.0800649	0.112011	0.475248	0.0014505	-0.0553325	0.113614	0.626571	0.000692777	-0.0973068	0.11199	0.38555	0.00214249	-0.196399	0.11019	0.0756216	0.00872791	-0.257985	0.108571	0.0180696	0.0150599	-0.256017	0.108997	0.0194283	0.014831
Gyri parahippocampalis et ambiens posterior part left GM	-0.262028	0.105983	0.0139327	0.0167517	0.111797	0.108377	0.303043	0.00304946	-0.146992	0.107764	0.173504	0.0052717	0.137978	0.107446	0.199997	0.00464495	-0.0900222	0.106298	0.39768	0.00197725	-0.0463183	0.107921	0.668072	0.000523441	0.199541	0.108909	0.0678356	0.00971465	-0.0371423	0.107951	0.731018	0.00033659	-0.152171	0.106292	0.153208	0.00564973	-0.40892	0.103043	8.90209e-05	0.0407981	-0.252172	0.104926	0.0168046	0.0155152
Lateral occipitotemporal gyrus, gyrus fusiformis posterior part right GM	-0.0992082	0.116858	0.396523	0.00200687	0.0200504	0.118734	0.866005	8.19726e-05	0.0106474	0.118206	0.928283	2.31159e-05	-0.0475586	0.117792	0.686661	0.000461192	-0.0778913	0.116324	0.503581	0.00123709	-0.00685029	0.118085	0.953775	9.56843e-06	0.111781	0.119571	0.350557	0.00254777	-0.0244016	0.118099	0.836435	0.000121412	-0.136381	0.116388	0.242141	0.00379253	-0.202669	0.114797	0.0784244	0.00837524	-0.163731	0.115414	0.156958	0.00546621
Lateral occipitotemporal gyrus, gyrus fusiformis posterior part left GM	0.000617514	0.108918	0.99548	8.96931e-08	0.089422	0.110445	0.418732	0.00188085	0.118034	0.10987	0.283478	0.00327704	0.0215818	0.109692	0.844147	0.000109557	0.0453181	0.108349	0.676031	0.000483067	0.0093051	0.109944	0.932603	2.03661e-05	0.113855	0.1113	0.307086	0.00304909	-0.0393337	0.109944	0.720752	0.000363911	-0.165553	0.108209	0.127002	0.00644673	-0.175793	0.106949	0.101201	0.00726887	0.00340073	0.107779	0.974848	2.72026e-06
Medial and inferior temporal gyri posterior part right GM	-0.212925	0.139218	0.127125	0.00648216	0.0625575	0.141757	0.659288	0.000559533	-0.0129459	0.141162	0.926985	2.39625e-05	-0.0977637	0.140601	0.487346	0.00136654	-0.153986	0.138753	0.267909	0.00339022	0.0304994	0.141008	0.828893	0.000132999	0.110548	0.142851	0.43957	0.00174729	-0.149116	0.140808	0.290385	0.00317916	-0.216163	0.138774	0.120283	0.00668083	-0.452152	0.135499	0.000944912	0.0292304	-0.278058	0.137405	0.0438233	0.0110544
Medial and inferior temporal gyri posterior part left GM	-0.133552	0.138073	0.334134	0.00260341	0.00421428	0.14034	0.976062	2.59232e-06	0.0563538	0.139678	0.686879	0.000463541	-0.0875637	0.139174	0.529679	0.00111915	-0.274746	0.136759	0.0453629	0.0110181	0.00531283	0.139568	0.969658	4.11997e-06	0.24387	0.140881	0.0843919	0.0086808	-0.0519633	0.139564	0.709893	0.000394126	-0.140594	0.137629	0.307754	0.00288519	-0.515025	0.133383	0.000136044	0.0387167	-0.27041	0.136021	0.0476479	0.010673
Superior temporal gyrus, posterior part right GM	-0.178238	0.124124	0.151969	0.00571877	0.106135	0.12624	0.401111	0.00202776	-0.080206	0.125731	0.523975	0.00115802	0.0739555	0.125331	0.555545	0.000984558	-0.189637	0.123452	0.12548	0.00647361	-0.0732774	0.125614	0.560058	0.000966587	0.0331966	0.127411	0.794607	0.000198376	-0.126558	0.12551	0.314037	0.00288321	-0.185941	0.123708	0.13379	0.00622376	-0.27088	0.121851	0.0268978	0.0132085	-0.312357	0.122017	0.0109196	0.0175632
Superior temporal gyrus, posterior part left GM	-0.0494414	0.12658	0.696353	0.00042552	-0.156109	0.128227	0.224316	0.00424223	0.270137	0.127082	0.0342809	0.012703	-0.0607835	0.127473	0.633799	0.000643146	-0.241721	0.125287	0.0545574	0.0101711	0.0878782	0.127712	0.491882	0.00134431	0.0249685	0.129571	0.847313	0.000108524	-0.0935056	0.127723	0.464636	0.001522	-0.0211792	0.126217	0.866844	7.8083e-05	-0.269287	0.123951	0.030536	0.0126232	-0.15391	0.125003	0.219117	0.00412354
Cingulate gyrus, anterior part right GM	-0.182539	0.0948167	0.0550775	0.0102292	0.203727	0.0961287	0.0348193	0.0127418	-0.152777	0.0959747	0.112388	0.00716557	0.0441823	0.0959909	0.645625	0.000599281	-0.0808044	0.0947616	0.394445	0.00200449	-0.0469645	0.0962026	0.625748	0.000677132	0.105367	0.0974048	0.280168	0.00340832	-0.15997	0.0958574	0.0961104	0.00785618	-0.233633	0.0941881	0.0136243	0.0167573	-0.285952	0.0926863	0.0022086	0.0251027	-0.268105	0.0932001	0.00428386	0.022067
Cingulate gyrus, anterior part left GM	-0.145753	0.0776393	0.0613678	0.00973219	0.130095	0.0788981	0.100133	0.00775339	-0.108092	0.0786413	0.170233	0.00535253	-0.000153949	0.0786044	0.998439	1.08575e-08	-0.112351	0.077415	0.147665	0.00578261	-0.00862953	0.0787795	0.912841	3.41152e-05	0.0697471	0.0797852	0.382661	0.00222857	-0.171086	0.0782402	0.0294764	0.0134092	-0.138837	0.0774371	0.0739156	0.00883049	-0.217232	0.0760235	0.0045453	0.0216183	-0.192374	0.0765125	0.0124087	0.0169538
Cingulate gyrus, posterior part right GM	-0.226388	0.100898	0.0255199	0.0138406	0.158274	0.102814	0.124674	0.00676494	-0.216528	0.102033	0.0345798	0.0126612	0.103906	0.102222	0.310158	0.00291559	-0.212406	0.100479	0.0352807	0.0121837	0.0264029	0.102599	0.797077	0.000188257	0.0776882	0.103948	0.455377	0.00162989	-0.135501	0.10236	0.186509	0.0049583	-0.142563	0.101041	0.159214	0.00548862	-0.349777	0.0983796	0.000433286	0.0330393	-0.391154	0.0982976	8.52342e-05	0.0413183
Cingulate gyrus, posterior part left GM	-0.227928	0.106989	0.0338884	0.0124956	0.132181	0.109088	0.226508	0.0042024	-0.24964	0.107981	0.0214069	0.0149896	0.0415013	0.108457	0.702227	0.000414272	-0.213707	0.106538	0.0456892	0.010985	0.00576386	0.108724	0.957753	7.99078e-06	0.104655	0.110087	0.342484	0.00263441	-0.175119	0.108323	0.106924	0.00737615	-0.151085	0.107063	0.159146	0.00549041	-0.377914	0.104165	0.000331392	0.0343517	-0.362167	0.104735	0.000616552	0.0315487
Frontal lobe right GM	-0.322296	0.149049	0.0313181	0.0128682	0.143054	0.152135	0.347753	0.0025352	-0.0716723	0.151602	0.636697	0.000636374	0.0652841	0.151115	0.666016	0.000527988	-0.205474	0.148915	0.16859	0.00523028	-0.00505154	0.151496	0.97342	3.16124e-06	0.178999	0.153291	0.243779	0.00396928	-0.24507	0.150933	0.105405	0.00744031	-0.209085	0.149188	0.16202	0.00541569	-0.553997	0.14484	0.000156765	0.0380211	-0.432778	0.146623	0.00339014	0.0232028
Frontal lobe left GM	-0.348215	0.149186	0.0201974	0.0149597	0.172617	0.152357	0.258057	0.00367615	-0.0512886	0.151939	0.735911	0.000324541	0.107271	0.151355	0.478992	0.00141969	-0.20751	0.149214	0.165268	0.00531258	-0.0420648	0.15179	0.78186	0.000218306	0.199385	0.153533	0.194982	0.00490471	-0.172907	0.151542	0.254713	0.00368852	-0.240056	0.149357	0.108966	0.0071097	-0.53749	0.145335	0.000254638	0.0356425	-0.452943	0.146751	0.00219917	0.0253113
Parietal lobe right GM	-0.3087	0.163616	0.0600851	0.00982903	0.0552598	0.166922	0.740818	0.000314961	-0.116081	0.166081	0.485086	0.00138983	-0.034988	0.165648	0.832848	0.000126263	-0.290399	0.162894	0.0755587	0.00869814	-0.0881662	0.165961	0.595611	0.000801754	0.129989	0.168189	0.440156	0.00174282	-0.252434	0.165489	0.128132	0.00657256	-0.258736	0.163369	0.11422	0.00690478	-0.556859	0.159284	0.000537661	0.0319836	-0.465209	0.160769	0.0040644	0.022322
Parietal lobe left GM	-0.286575	0.161386	0.0767124	0.00871684	0.0922066	0.164498	0.5755	0.000902415	-0.102716	0.163742	0.530898	0.00111985	0.0081067	0.163302	0.960438	6.97541e-06	-0.321803	0.160377	0.0456236	0.0109916	-0.0469611	0.163649	0.774323	0.000234077	0.174574	0.16567	0.29278	0.00323477	-0.220358	0.163256	0.178026	0.00515396	-0.254063	0.16105	0.115641	0.00685115	-0.575556	0.156734	0.000280948	0.0351606	-0.480517	0.158289	0.0025931	0.0245075
Caudate nucleus right	-0.128529	0.0894577	0.151744	0.00572504	0.118585	0.0908487	0.192712	0.00487338	0.057754	0.0906163	0.524346	0.00115595	0.00487358	0.0903744	0.957027	8.23131e-06	-0.103419	0.0891074	0.246648	0.0037066	-0.0483044	0.0905393	0.594038	0.000808624	0.177946	0.0913221	0.0522063	0.0109736	-0.116745	0.0903697	0.19732	0.00472337	-0.168602	0.0889834	0.0590099	0.00985137	-0.313921	0.0867895	0.000345195	0.0341519	-0.221172	0.0879696	0.012412	0.0169525
Caudate nucleus left	-0.149772	0.0938996	0.111676	0.00704574	0.133849	0.0953899	0.161517	0.0056272	0.016729	0.0952364	0.860672	8.79035e-05	0.0155846	0.0949258	0.869694	7.62876e-05	-0.138693	0.09348	0.138864	0.00604189	-0.0597636	0.0950868	0.530106	0.00112186	0.224855	0.0956819	0.0193681	0.0158807	-0.0829848	0.0950519	0.38328	0.00216303	-0.188425	0.0934022	0.0444787	0.0111517	-0.335269	0.0911036	0.000272719	0.0353063	-0.288138	0.0919342	0.00188	0.0260774
Thalamus right, high intensity part in T2	-0.235518	0.123967	0.0583353	0.00996473	0.171135	0.126156	0.175869	0.00526132	-0.0445519	0.125912	0.723691	0.000356574	-0.0096742	0.125522	0.938614	1.68131e-05	-0.262162	0.123184	0.0340682	0.0123469	-0.10364	0.125678	0.410175	0.00192963	0.11014	0.127412	0.387985	0.00217923	-0.036201	0.125812	0.77373	0.000235428	-0.268134	0.123386	0.0304898	0.0129157	-0.484355	0.119993	6.76643e-05	0.0421448	-0.351529	0.121827	0.00416855	0.0221993
Thalamus left, high intensity part in T2	-0.305948	0.126625	0.0162331	0.0160121	0.205261	0.129152	0.112963	0.00720715	-0.09504	0.128952	0.461642	0.00154513	-0.00437271	0.128634	0.972903	3.2708e-06	-0.283407	0.126141	0.0253248	0.0137395	-0.165731	0.128606	0.198426	0.00469849	0.140576	0.13049	0.282148	0.00338043	-0.0884155	0.128856	0.493102	0.00133724	-0.342123	0.125954	0.00695466	0.0200224	-0.487099	0.123078	9.29356e-05	0.0405869	-0.423643	0.124252	0.000732469	0.0307009
Subthalamic nucleus right	-0.0883142	0.112716	0.433895	0.00170989	-0.0149381	0.114509	0.896288	4.89212e-05	-0.0185199	0.113995	0.871042	7.51941e-05	0.104157	0.113485	0.3594	0.00237837	-0.185664	0.1118	0.0977381	0.00755723	-0.15426	0.113571	0.175315	0.00521692	0.2175	0.114853	0.0591473	0.0103711	-0.0421844	0.113879	0.711301	0.00039013	-0.177206	0.112057	0.11476	0.00688434	-0.438751	0.108617	6.6869e-05	0.0422029	-0.242266	0.110853	0.0295661	0.0128674
Subthalamic nucleus left	0.0435591	0.100824	0.666003	0.000520547	0.0323824	0.10235	0.75191	0.000287686	0.0450774	0.101877	0.658445	0.000557466	0.233008	0.100776	0.0213921	0.0148951	-0.132781	0.100088	0.185557	0.00483697	-0.0173177	0.101798	0.865022	8.22778e-05	0.191336	0.102688	0.0633231	0.0100437	-0.0447118	0.101791	0.660771	0.000548461	-0.0417886	0.100517	0.677878	0.00047909	-0.402275	0.0969732	4.27761e-05	0.0443963	-0.0979642	0.0996534	0.326312	0.00263291
Lentiform Nucleus right	-0.175905	0.124113	0.157351	0.00557189	0.112233	0.126203	0.374497	0.00226821	0.0360508	0.125771	0.774571	0.000234031	0.0988754	0.125259	0.430472	0.00176043	-0.0454615	0.12384	0.713783	0.000372161	-0.118578	0.12549	0.345399	0.00253194	0.258632	0.12662	0.041897	0.012045	0.0168358	0.125676	0.893515	5.10398e-05	-0.169219	0.123759	0.172466	0.00515633	-0.369878	0.121053	0.00243225	0.0246355	-0.276632	0.122253	0.0243071	0.01378
Lentiform Nucleus left	-0.118807	0.123859	0.338162	0.00256042	0.139982	0.125658	0.266105	0.00355441	-0.0429485	0.125305	0.732005	0.000334597	0.102113	0.124793	0.413808	0.0018914	-0.0948085	0.123303	0.442506	0.0016305	-0.142183	0.124957	0.256014	0.0036671	0.214647	0.126396	0.0904232	0.00835744	-0.0129559	0.125218	0.917656	3.04483e-05	-0.25902	0.122839	0.0357405	0.01217	-0.438383	0.119913	0.000298704	0.0348604	-0.268382	0.121854	0.0283311	0.0130657
Corpus Callosum	-0.204332	0.0919276	0.0269186	0.0135865	0.159655	0.0935863	0.0889675	0.0082947	-0.0287942	0.0935568	0.758452	0.000269804	0.00423516	0.093264	0.963808	5.83682e-06	-0.0733617	0.0920535	0.426062	0.00175136	0.000620134	0.0934737	0.994711	1.25144e-07	0.0115511	0.0947707	0.903065	4.34197e-05	-0.0897161	0.0933621	0.337291	0.00261926	-0.129878	0.0920454	0.159192	0.00548919	-0.231588	0.0904129	0.0108731	0.017453	-0.159104	0.0912202	0.0820704	0.0082376
Lateral Ventricle left	-0.00785688	0.0595482	0.895112	4.85745e-05	-0.0807923	0.0602826	0.181105	0.00513627	-0.0318893	0.0601478	0.596347	0.000800198	0.0654389	0.05987	0.275194	0.00336961	0.00502442	0.059253	0.932476	1.98646e-05	0.0718938	0.0599829	0.231565	0.00406716	-0.0634219	0.0608482	0.298046	0.00316509	-0.0267408	0.060104	0.656681	0.000562673	0.0558105	0.0592895	0.347237	0.00245098	-0.0606971	0.0586142	0.301186	0.00289897	0.00847533	0.058925	0.885722	5.65225e-05
Lateral Ventricle right	0.0190267	0.0602848	0.752498	0.000277875	0.00838894	0.0611969	0.891051	5.40179e-05	-0.0217134	0.0609131	0.721723	0.000361892	0.0809355	0.0605648	0.182368	0.00502809	-0.00428391	0.0599934	0.943118	1.40865e-05	0.0331819	0.060835	0.585824	0.000845134	-0.0158533	0.0617017	0.797392	0.000192913	-0.0843003	0.0606988	0.165833	0.00545484	-0.0357408	0.0600776	0.552316	0.000980513	-0.0477825	0.0593838	0.421615	0.00175251	-0.0135676	0.0596583	0.820238	0.000141297
Anterior temporal lobe, medial part left WM	-0.142811	0.0806628	0.0775832	0.00866589	0.148713	0.0818533	0.0701616	0.00939699	0.0684035	0.0818011	0.403645	0.00198813	0.160488	0.0811477	0.0488016	0.0109439	-0.0575523	0.080574	0.475566	0.00140739	-0.0795885	0.0816866	0.330622	0.00269147	0.0534148	0.0828876	0.519754	0.0012123	0.0601723	0.0817506	0.462231	0.00153844	-0.071114	0.0806971	0.378834	0.00214881	-0.203474	0.0791172	0.0105598	0.0175916	-0.223752	0.0792559	0.00504757	0.0212727
Anterior temporal lobe, medial part right WM	-0.155759	0.0745869	0.0375471	0.012013	0.084435	0.0760566	0.267748	0.00353011	0.0187502	0.075848	0.804903	0.000174083	0.0359198	0.0755816	0.63493	0.000638869	-0.0883368	0.0745404	0.236847	0.0038639	-0.0296157	0.0757596	0.696114	0.000434296	0.0104123	0.0768279	0.892279	5.36826e-05	0.0148713	0.0757859	0.844554	0.000109507	-0.00195833	0.0748396	0.97914	1.89895e-06	-0.211021	0.0731068	0.00415578	0.0220493	-0.217091	0.0733338	0.00329859	0.0233359
Anterior temporal lobe, lateral part left WM	-0.19431	0.0988715	0.0502308	0.010655	0.140703	0.100638	0.163031	0.00558688	0.0436999	0.10045	0.663822	0.000538918	0.144118	0.0998413	0.149847	0.0058614	-0.125492	0.0987065	0.204505	0.00444421	-0.0987461	0.100231	0.325261	0.00275171	0.119025	0.101563	0.242081	0.00399793	-0.0957645	0.100257	0.34019	0.00258804	-0.162119	0.0987387	0.101575	0.00741704	-0.300996	0.0966468	0.0020068	0.0255672	-0.268896	0.0972982	0.0060412	0.0204047
Anterior temporal lobe, lateral part right WM	-0.265461	0.0984146	0.00735231	0.0198722	0.174773	0.100516	0.0830216	0.0086138	0.0980503	0.100373	0.329363	0.00271108	0.0744306	0.100105	0.457698	0.00156224	-0.106339	0.0988096	0.282632	0.00318883	-0.15072	0.100075	0.133016	0.00640601	0.117058	0.101607	0.25014	0.00386407	-0.154502	0.100075	0.123594	0.00673151	-0.240721	0.0982968	0.0148547	0.0163408	-0.373479	0.0959277	0.000119939	0.0393349	-0.339974	0.0966706	0.000498655	0.0325939
Gyri parahippocampalis et ambiens anterior part left WM	-0.142128	0.0786094	0.0715228	0.00903392	0.145296	0.0797836	0.0695032	0.00944114	-0.0134092	0.0798141	0.866683	8.0412e-05	0.00150155	0.0795566	0.984953	1.00831e-06	-0.140326	0.0782243	0.0737577	0.00880621	-0.118696	0.0794719	0.136258	0.00630066	0.0736039	0.0807437	0.362667	0.00242279	-0.0854227	0.0796132	0.284078	0.00326333	-0.178311	0.0781461	0.0231473	0.0142191	-0.203236	0.0770804	0.00877301	0.0184721	-0.162563	0.0776597	0.0370972	0.0118184
Gyri parahippocampalis et ambiens anterior part right WM	-0.154084	0.0793454	0.0530056	0.0104062	0.073063	0.0808888	0.367059	0.00233976	0.0283761	0.0806096	0.725052	0.000352925	0.020963	0.0803528	0.794345	0.000192612	-0.106117	0.0791813	0.18112	0.0049357	-0.0957944	0.0803717	0.23417	0.00402214	0.0244168	0.08165	0.765098	0.000261309	-0.138314	0.0802016	0.0855522	0.00838507	-0.1413	0.079171	0.0752327	0.00875107	-0.214987	0.0777818	0.00603491	0.0202582	-0.127835	0.0786461	0.105035	0.00716265
Superior temporal gyrus, middle part left WM	-0.108631	0.0635821	0.0884922	0.00807514	-0.0122849	0.0648126	0.849783	0.000103273	0.0440416	0.0644812	0.495083	0.00132729	0.0471744	0.0642636	0.46343	0.00152284	-0.070747	0.0634228	0.265466	0.00342497	-0.0839969	0.0642964	0.192337	0.00482802	-0.0238466	0.0653425	0.715387	0.00038913	-0.0720462	0.0643511	0.263716	0.00355193	-0.127157	0.0632833	0.0453253	0.0110643	-0.182362	0.0621636	0.00358813	0.0227568	-0.123179	0.0628313	0.0507926	0.0103828
Superior temporal gyrus, middle part right WM	-0.162798	0.0685103	0.0180664	0.0154959	0.00493784	0.0701198	0.943903	1.42558e-05	-0.000383279	0.0698065	0.995623	8.58911e-08	0.00337307	0.0695781	0.961364	6.65226e-06	-0.117234	0.0684418	0.0876809	0.00803578	-0.0712629	0.0696262	0.306827	0.00296924	0.0306133	0.0706841	0.665228	0.000547948	-0.104332	0.0695144	0.134358	0.00636432	-0.135341	0.0684753	0.048942	0.0107097	-0.241189	0.0668235	0.000355184	0.0340122	-0.1874	0.067592	0.00588233	0.0205333
Medial and inferior temporal gyri anterior part left WM	-0.0195704	0.0801875	0.80734	0.000166179	0.0886044	0.0812545	0.276318	0.00340635	-0.00749608	0.0810328	0.926352	2.43807e-05	0.131075	0.0804519	0.10423	0.00745445	-0.0352944	0.0797726	0.658466	0.000540491	-0.0607715	0.0808825	0.452981	0.00160242	0.115581	0.0818329	0.158787	0.00579625	-0.0720489	0.0808693	0.373624	0.00225233	-0.106484	0.079738	0.18267	0.00491978	-0.221021	0.0781356	0.00496336	0.0211955	-0.141744	0.078978	0.0736231	0.00871741
Medial and inferior temporal gyri anterior part right WM	-0.170343	0.0869306	0.0509029	0.0105934	0.0291715	0.0887237	0.742525	0.000310674	0.0108893	0.0883387	0.901971	4.32903e-05	0.0201505	0.0880452	0.819117	0.000148237	-0.0444492	0.0869573	0.609584	0.000721302	-0.0311471	0.0882334	0.72431	0.00035418	-0.0542628	0.0894273	0.544419	0.00107496	-0.0335857	0.0882465	0.703755	0.000411812	-0.0400949	0.087131	0.645702	0.000586904	-0.235504	0.0852265	0.00604752	0.0202482	-0.228148	0.0856112	0.00808365	0.0190029
Lateral occipitotemporal gyrus, gyrus fusiformis anterior part left WM	-0.119823	0.0858366	0.163683	0.00540616	0.0696262	0.0872945	0.425683	0.0018254	0.0430848	0.0869543	0.62059	0.000698971	0.00668708	0.086701	0.938569	1.68378e-05	-0.106753	0.0854589	0.212499	0.00429111	0.0428197	0.0868651	0.622383	0.000690396	0.0123159	0.0881016	0.888911	5.71142e-05	-0.0715883	0.0868241	0.410247	0.00192972	-0.118259	0.085579	0.167958	0.005266	-0.131628	0.0845634	0.120545	0.00652391	-0.195019	0.0845176	0.0216565	0.0143207
Lateral occipitotemporal gyrus, gyrus fusiformis anterior part right WM	-0.144297	0.0846601	0.0892549	0.00803682	0.0283536	0.0862875	0.742673	0.000310305	0.0154132	0.0859109	0.857728	9.16973e-05	-0.00533524	0.0856338	0.95036	1.0987e-05	-0.0985846	0.0844314	0.243809	0.00375137	-0.0274422	0.0858135	0.749333	0.000290677	-0.0198827	0.0870127	0.819398	0.000152589	-0.121683	0.0855848	0.156045	0.00571522	-0.07854	0.0846569	0.354226	0.00238097	-0.227126	0.082902	0.0064883	0.0199115	-0.147199	0.0837517	0.0797594	0.00836341
Insula right WM	-0.134608	0.0774108	0.0829997	0.00836213	0.0509939	0.0788763	0.518407	0.00120008	0.0323582	0.0785522	0.68066	0.000483217	-0.0465139	0.0782742	0.552762	0.00099848	-0.160231	0.0768763	0.0379134	0.0118486	-0.134449	0.0781477	0.0862994	0.0083424	-0.00174603	0.079582	0.982509	1.40695e-06	-0.113467	0.0782607	0.14806	0.0059417	-0.142347	0.0771305	0.0658658	0.00935133	-0.232052	0.0756061	0.00232632	0.0248511	-0.199665	0.0761699	0.00916975	0.0183984
Insula left WM	-0.13444	0.074429	0.0717953	0.00901667	0.0404835	0.0758798	0.594036	0.000817604	0.0190642	0.075565	0.800976	0.000181312	-0.0781124	0.0752046	0.29973	0.00304388	-0.128636	0.0740859	0.0834534	0.00825495	-0.124387	0.0751887	0.0990236	0.00771854	-0.00638146	0.0765428	0.933608	2.03155e-05	-0.099538	0.0753123	0.187205	0.00494271	-0.122927	0.0742585	0.0988066	0.00753847	-0.207422	0.0728583	0.00469432	0.0214632	-0.184094	0.0733224	0.0125313	0.0169069
Occipital lobe right WM	-0.0992719	0.0696456	0.155002	0.00563527	0.0814024	0.070765	0.250855	0.00378911	-0.0137414	0.0705829	0.845762	0.000107975	-0.0128868	0.0703527	0.854776	9.4962e-05	-0.135416	0.0691147	0.0509297	0.0104859	-0.071433	0.0704064	0.311058	0.00291784	0.0516333	0.0714387	0.470343	0.00152448	-0.112916	0.0702572	0.108982	0.00729081	-0.173819	0.0689936	0.0122348	0.0172766	-0.226224	0.0677531	0.000938362	0.0292644	-0.191913	0.0683275	0.00527392	0.0210606
Occipital lobe left WM	-0.17237	0.0697386	0.0139592	0.0167425	0.0312897	0.0714055	0.661533	0.000551694	-0.0422017	0.0710689	0.553048	0.00100359	-0.059388	0.0707997	0.402187	0.00198744	-0.142829	0.0695849	0.0409102	0.0114956	-0.0831772	0.0708878	0.241506	0.00389857	0.00372516	0.0720199	0.95878	7.81963e-06	-0.209802	0.0701175	0.00298156	0.0248037	-0.191361	0.0693734	0.00613596	0.0206349	-0.264748	0.0678544	0.000116048	0.0394968	-0.232151	0.0684721	0.000783527	0.0303695
Gyri parahippocampalis et ambiens posterior part right WM	-0.188632	0.0699492	0.00736695	0.0198625	0.081488	0.0716253	0.256082	0.00370673	-0.0891055	0.0712764	0.212145	0.00443214	0.0196123	0.0712005	0.783143	0.000214715	-0.0427774	0.0703118	0.543349	0.00102149	-0.0864374	0.0712124	0.225704	0.00417069	-0.00729282	0.0723592	0.919782	2.96889e-05	-0.150915	0.0709047	0.0340521	0.0127136	-0.193217	0.0696932	0.00588437	0.0208399	-0.137986	0.0692945	0.0472819	0.0106286	-0.230118	0.0688268	0.000923784	0.0295602
Gyri parahippocampalis et ambiens posterior part left WM	-0.143283	0.0673927	0.0342463	0.012446	0.0573584	0.0687916	0.405004	0.0019945	-0.0854662	0.0683957	0.212348	0.00442821	0.0513131	0.0682731	0.452842	0.00159623	-0.0226665	0.0674958	0.737221	0.000311465	-0.0632856	0.0683968	0.355509	0.002428	0.111229	0.06917	0.108793	0.0075002	-0.0793048	0.0683593	0.24685	0.00381275	-0.114692	0.0673469	0.0895206	0.00797454	-0.240881	0.0655814	0.000280081	0.0351758	-0.144312	0.0666715	0.0311498	0.0126253
Lateral occipitotemporal gyrus, gyrus fusiformis posterior part right WM	-0.0228915	0.0815075	0.779003	0.000220049	0.0539961	0.082688	0.51421	0.00122432	-0.0721509	0.082276	0.381167	0.00218602	-0.0644978	0.0820255	0.432255	0.00174687	-0.0757785	0.0810063	0.350242	0.00241136	-0.0977417	0.0821123	0.234778	0.00401173	-0.0650841	0.0833534	0.435474	0.00177877	-0.0693253	0.082213	0.399713	0.00201815	-0.188463	0.0806147	0.0200009	0.014915	-0.144666	0.0799758	0.0713924	0.00878826	-0.11626	0.0804145	0.149207	0.00567581
Lateral occipitotemporal gyrus, gyrus fusiformis posterior part left WM	0.0324198	0.0789946	0.681778	0.000469761	0.0325767	0.0801806	0.684794	0.000474319	0.0423664	0.0798078	0.595881	0.000802228	-0.0432042	0.0795455	0.587406	0.000834271	-0.0547673	0.0785647	0.486238	0.0013406	-0.032771	0.079739	0.681358	0.000479994	-0.00722333	0.0808666	0.928879	2.33201e-05	-0.0563406	0.079714	0.480206	0.00141872	-0.0785788	0.078656	0.318527	0.00275973	-0.0779093	0.077781	0.317255	0.0027129	-0.062055	0.0781145	0.427534	0.00172111
Medial and inferior temporal gyri posterior part right WM	-0.0871156	0.0794855	0.273891	0.0033399	0.0349432	0.0808001	0.66569	0.000537361	-0.119675	0.0801954	0.136591	0.00630298	-0.0290712	0.0801822	0.717165	0.000371936	-0.106823	0.0790169	0.177344	0.00502196	-0.0356128	0.0803544	0.657918	0.000558154	0.0598236	0.0814297	0.463071	0.00157503	-0.0945286	0.0802267	0.239548	0.0039325	-0.145785	0.0789845	0.0658369	0.00935333	-0.207888	0.0776778	0.00782049	0.0190196	-0.19337	0.0780851	0.0137785	0.0164559
Medial and inferior temporal gyri posterior part left WM	-0.0745908	0.0757533	0.325524	0.00269764	-0.0678008	0.0769122	0.378677	0.00222886	-0.174789	0.076061	0.0221938	0.014813	-0.0498733	0.0763574	0.514116	0.00120601	-0.154164	0.0750153	0.0406662	0.0115233	-0.0389377	0.076548	0.611328	0.000735112	0.0846456	0.0775043	0.275578	0.00347395	-0.0322055	0.0765709	0.674326	0.000502892	-0.0530041	0.0755752	0.483589	0.00136218	-0.260649	0.0734255	0.000442162	0.0329401	-0.210217	0.0741877	0.0048897	0.0214264
Superior temporal gyrus, posterior part right WM	-0.0505404	0.0664469	0.447437	0.00161157	0.0723351	0.0673867	0.283871	0.00330118	0.0493007	0.0671462	0.463337	0.00153348	0.00821603	0.0669789	0.902447	4.25889e-05	-0.0671035	0.066072	0.310567	0.00284094	-0.0576645	0.0670571	0.390459	0.00209792	0.0310027	0.0680428	0.648956	0.000606416	-0.0603471	0.067062	0.368854	0.00229765	-0.0476591	0.0662496	0.472418	0.00143306	-0.107502	0.0653007	0.100673	0.00729135	-0.1348	0.0653961	0.0400688	0.0114644
Superior temporal gyrus, posterior part left WM	-0.0210856	0.0723812	0.770997	0.000236743	-0.086626	0.0733247	0.238304	0.0039958	0.0993519	0.0729468	0.174146	0.00525604	-0.0501643	0.0728575	0.491611	0.00133998	-0.143834	0.0716017	0.0453822	0.0110161	0.0319573	0.0730518	0.662067	0.000543809	-0.0814307	0.0739549	0.271671	0.00353088	-0.0115845	0.0730829	0.874151	7.14599e-05	-0.0135327	0.0721652	0.851367	9.75155e-05	-0.0713537	0.0712604	0.31742	0.00271107	-0.107679	0.0713917	0.132452	0.00617399
Cingulate gyrus, anterior part right WM	-0.184426	0.0736381	0.0127506	0.017182	0.153602	0.0749708	0.0412794	0.0119186	-0.117535	0.0748258	0.117203	0.00697857	-0.0950608	0.0746747	0.203926	0.00456492	-0.178554	0.0733083	0.0153999	0.0161054	-0.0129652	0.0750193	0.862896	8.49164e-05	-0.064068	0.075985	0.399754	0.00207354	-0.0674035	0.0749459	0.369124	0.00229507	-0.14963	0.0736439	0.0429836	0.0113102	-0.13952	0.0728748	0.0564297	0.00983336	-0.246647	0.0723033	0.00072793	0.0307315
Cingulate gyrus, anterior part left WM	-0.0753385	0.0643041	0.242215	0.00381464	0.141535	0.064945	0.0300239	0.0134633	0.0332207	0.0650844	0.610099	0.000741718	-0.0429612	0.0648545	0.508168	0.00124043	-0.1453	0.063623	0.0230278	0.0141891	-0.0369942	0.0650112	0.569718	0.000919789	0.0356159	0.0659179	0.589354	0.000852528	-0.136627	0.0646257	0.0352629	0.0125457	-0.136658	0.0638041	0.032948	0.0125513	-0.189726	0.0626752	0.00266556	0.0241922	-0.114088	0.0634567	0.0731212	0.00874776
Cingulate gyrus, posterior part right WM	-0.18574	0.0936957	0.0482766	0.010839	0.0997557	0.0955015	0.297007	0.00312647	-0.14801	0.0948853	0.119759	0.0068827	0.0561806	0.0948676	0.554127	0.000991635	-0.2557	0.09273	0.00615346	0.0205419	-0.0530376	0.0950861	0.577374	0.000883785	0.0176967	0.0964475	0.854531	9.83934e-05	-0.117085	0.0949325	0.218335	0.00430705	-0.163452	0.0935296	0.0814756	0.00839382	-0.283841	0.0916098	0.00211518	0.0253122	-0.368736	0.0910606	6.42268e-05	0.0427179
Cingulate gyrus, posterior part left WM	-0.153923	0.0989075	0.120624	0.00670959	0.0524903	0.100712	0.602588	0.000780278	-0.172225	0.099861	0.0855396	0.00840004	-0.0631164	0.099915	0.528025	0.00112817	-0.232889	0.0979491	0.0179996	0.0153599	-0.0347311	0.100181	0.729053	0.000341607	-0.0130611	0.101589	0.897779	4.83116e-05	-0.0968751	0.100077	0.33376	0.00265775	-0.116505	0.0987554	0.238966	0.00384397	-0.21775	0.0971358	0.025653	0.0134278	-0.28122	0.0970193	0.00400235	0.0223967
Frontal lobe right WM	-0.250725	0.0832074	0.00278711	0.0246694	0.125997	0.0853132	0.140674	0.00622995	-0.087189	0.0850737	0.306187	0.00298324	-0.0392696	0.0849011	0.644007	0.00060517	-0.14634	0.0835241	0.0807026	0.00840406	-0.0941964	0.0849635	0.268391	0.00348203	0.0100758	0.0863001	0.907128	3.984e-05	-0.114084	0.0849062	0.179996	0.00510757	-0.174822	0.0835235	0.0371134	0.0119938	-0.291576	0.0815956	0.000405538	0.0333632	-0.301256	0.0818074	0.000270252	0.0356153
Frontal lobe left WM	-0.247822	0.0845005	0.0035972	0.0234019	0.111373	0.0866467	0.199574	0.00472646	-0.0827356	0.0863528	0.338717	0.0026083	-0.0337888	0.0861684	0.695222	0.000435029	-0.15558	0.0847256	0.0672269	0.00922314	-0.0953586	0.0862249	0.269573	0.00346491	0.014863	0.0875785	0.865343	8.41753e-05	-0.105547	0.086205	0.221696	0.00424485	-0.164669	0.0848391	0.0531251	0.0103323	-0.282585	0.0829445	0.000739275	0.0304278	-0.312782	0.0829429	0.000192988	0.0372783
Parietal lobe right WM	-0.240473	0.0860489	0.00550397	0.0212976	-0.0277502	0.0883366	0.753614	0.000283617	-0.168155	0.0874743	0.0554344	0.010414	-0.107985	0.0874685	0.217885	0.00429461	-0.218052	0.0857895	0.0114938	0.0175113	-0.0341388	0.0878437	0.697803	0.000429234	-0.0456017	0.0890499	0.608934	0.00076588	-0.100011	0.0877096	0.255019	0.00368377	-0.0919152	0.0866319	0.289482	0.00311153	-0.304042	0.0841939	0.000352743	0.034046	-0.344261	0.08406	5.3208e-05	0.0436489
Parietal lobe left WM	-0.228878	0.0850558	0.00749306	0.0197791	0.0171481	0.0872526	0.844315	0.000111028	-0.157489	0.0864411	0.0693834	0.00936482	-0.0598523	0.0865216	0.48958	0.00135258	-0.229507	0.0846186	0.00703744	0.019888	-0.0498428	0.086735	0.56592	0.000938006	0.0146761	0.08798	0.867622	8.13244e-05	-0.11051	0.0865834	0.202745	0.00461105	-0.106503	0.0855073	0.213827	0.00428276	-0.318755	0.0829485	0.000146205	0.0383633	-0.352267	0.0828689	2.78353e-05	0.0468536
CSF	0.0308105	0.0780789	0.693391	0.000434307	-0.0383847	0.0792414	0.628426	0.000674087	0.039219	0.0788852	0.619407	0.00070371	0.0162217	0.0786514	0.836726	0.000120391	-0.153119	0.0772583	0.048329	0.0107265	0.053213	0.0787795	0.499858	0.00129549	-0.0742041	0.0798261	0.35328	0.00251916	-0.0309802	0.0788289	0.694572	0.000439106	0.0149327	0.0778538	0.848015	0.000102018	-0.175299	0.0763963	0.0223913	0.0140591	-0.0440648	0.0772425	0.56875	0.000888349
Extra-cranial background	-0.0688055	0.0605645	0.256762	0.00358767	-0.00208156	0.0615913	0.97306	3.28354e-06	-0.145716	0.0607983	0.0171058	0.0160909	-0.0114898	0.0611122	0.850985	0.000100043	-0.039519	0.0603405	0.512973	0.00118353	0.0200353	0.0612429	0.743768	0.0003042	-0.0297874	0.0620827	0.63169	0.000672404	-0.0756681	0.0611243	0.21663	0.00433902	-0.0149034	0.0604897	0.805544	0.00016832	0.0392514	0.0597843	0.511933	0.00116755	-0.113507	0.0597258	0.0582531	0.00976367
Intra-cranial background	-0.226921	0.106094	0.0331887	0.012594	0.126758	0.108196	0.242228	0.00392978	-0.0470473	0.107901	0.663107	0.000541361	-0.0994614	0.107441	0.355273	0.00241951	-0.175404	0.10585	0.0984625	0.00752484	-0.111296	0.107649	0.301957	0.00302955	0.0282904	0.109308	0.795942	0.000195747	-0.123775	0.107628	0.250975	0.00374698	-0.201624	0.105917	0.0578418	0.00994268	-0.252381	0.104399	0.016177	0.0155787	-0.339168	0.104064	0.00123499	0.028135
Thalamus right, low intensity part in T2	-0.270779	0.122824	0.0281798	0.0133688	0.0895879	0.125471	0.47573	0.00146339	0.0827636	0.124923	0.508106	0.00124894	0.0999708	0.124476	0.422484	0.00182225	0.0347305	0.12308	0.777986	0.000219929	-0.312716	0.123705	0.0119456	0.0178305	0.340906	0.125238	0.0068361	0.02119	-0.0151509	0.124895	0.903521	4.18539e-05	-0.204846	0.122824	0.0963146	0.00765099	-0.140136	0.12172	0.250454	0.00358065	-0.204695	0.121905	0.0940842	0.00763967
Thalamus left, low intensity part in T2	-0.101084	0.130064	0.437612	0.00168244	-0.0315686	0.132123	0.811307	0.000164092	0.0685454	0.13149	0.602512	0.00077363	0.218656	0.130569	0.0949643	0.00787226	0.0197595	0.129529	0.878848	6.42878e-05	-0.294177	0.130424	0.0247613	0.0142494	0.180204	0.13287	0.175963	0.00534693	-0.175757	0.13108	0.180909	0.00508629	-0.303139	0.128724	0.0191177	0.0151307	-0.319707	0.127149	0.0124034	0.0168299	-0.105584	0.12869	0.412557	0.00183558
Note:ADHD, Attention-Deficit/Hyperactivity Disorder; ANO, Anorexia Nervosa; ASD, Autism Spectrum Disorder; BIP, Bipolar Disorder; MDD, Major Depressive Disorder; OCD, Obsessive-Compulsive Disorder; SCZ, Schizophrenia; TOU, Tourette Syndrome. For each association, b represents the unstandardized regression coefficient, SE represents the standard error, p represents the p-value, and r2 reprents the…

## Sheet: stable4
Supplementary Table 4. Validation analysis: Associations between cross-disorder PRS (updated GWAS, PRSice-2) and neonatal brain volumes.
Brain Regions PRS	BIP (updated)				MDD (updated)				OCD (updated)				Compulsive (updated)				Mood-Psychosis (updated)				Neurodevelopmental (updated)
	b	se	p	r2	b	se	p	r2	b	se	p	r2	b	se	p	r2	b	se	p	r2	b	se	p	r2
Hippocampus left	-0.114919	0.0788675	0.146048	0.00554022	0.118952	0.082346	0.149546	0.00593597	-0.0653298	0.0824957	0.428985	0.00179047	-0.0956034	0.0818068	0.243399	0.00383435	-0.129664	0.0761846	0.0897153	0.00705312	-0.0247388	0.0810699	0.760444	0.000256745
Hippocampus right	-0.150139	0.0861058	0.0821606	0.00791207	0.228992	0.0894362	0.0109055	0.0184052	-0.0854945	0.0901526	0.343664	0.00256553	-0.128425	0.0893432	0.151553	0.00578898	-0.259049	0.0824452	0.00183145	0.023554	-0.183765	0.0880737	0.0377111	0.0118529
Amygdala left	-0.118792	0.102728	0.248373	0.00349746	0.294867	0.106255	0.00583736	0.021549	-0.163687	0.107057	0.127243	0.0066405	-0.271297	0.105617	0.0106531	0.0182416	-0.223447	0.0987952	0.0243732	0.0123743	-0.151779	0.105163	0.149904	0.00570948
Amygdala right	-0.0119659	0.0988993	0.903773	3.84383e-05	0.175037	0.102815	0.0896271	0.00822489	-0.130745	0.102975	0.205106	0.00458907	-0.244366	0.101602	0.016723	0.0160308	-0.118762	0.0954266	0.214195	0.00378641	-0.0284245	0.101346	0.779294	0.000216899
Anterior temporal lobe, medial part left GM	-0.236598	0.0983411	0.0166895	0.0149421	0.0882816	0.103441	0.394039	0.00208032	-0.0832401	0.103418	0.42147	0.0018495	-0.120462	0.102555	0.241009	0.00387339	-0.211712	0.0952221	0.0268772	0.0119642	-0.112793	0.101461	0.267091	0.00339591
Anterior temporal lobe, medial part right GM	-0.195928	0.0937901	0.0374828	0.0113123	0.18479	0.0980384	0.0603356	0.0100628	-0.0750779	0.098436	0.446189	0.00166105	-0.15011	0.0974621	0.124485	0.00664015	-0.227681	0.0904414	0.0123	0.0152761	-0.119972	0.0965198	0.214769	0.00424149
Anterior temporal lobe, lateral part left GM	-0.249993	0.111798	0.0260202	0.0129375	0.141759	0.117333	0.227854	0.00416005	-0.155929	0.117239	0.184442	0.00503329	-0.188106	0.116241	0.106578	0.00732489	-0.35978	0.107136	0.000877575	0.026796	-0.19745	0.11492	0.0867177	0.00807068
Anterior temporal lobe, lateral part right GM	-0.263856	0.123628	0.0335653	0.0118014	0.210768	0.129436	0.104413	0.00753024	-0.147065	0.129652	0.257501	0.00366621	-0.146869	0.128708	0.254662	0.00365645	-0.290447	0.119319	0.0154609	0.0142998	-0.280077	0.126635	0.027682	0.0132969
Gyri parahippocampalis et ambiens anterior part left GM	-0.143411	0.096574	0.138513	0.00575284	0.16559	0.100754	0.101242	0.0076698	-0.308636	0.0997116	0.00213662	0.0266447	-0.36365	0.0984089	0.000257523	0.03699	-0.23872	0.0927919	0.0105347	0.0159402	-0.170565	0.0988596	0.0854157	0.00813763
Gyri parahippocampalis et ambiens anterior part right GM	-0.114034	0.095227	0.231985	0.00374949	0.224347	0.098879	0.0239272	0.0145127	-0.22475	0.0988415	0.0236252	0.0145649	-0.286056	0.0976364	0.00363085	0.0235945	-0.265189	0.0911481	0.00386973	0.0202776	-0.147763	0.0974671	0.130481	0.00629563
Superior temporal gyrus, middle part left GM	-0.189291	0.134959	0.161694	0.00513566	0.212659	0.140839	0.132026	0.00648193	-0.182797	0.140914	0.195472	0.00478935	-0.190483	0.139855	0.174137	0.00520057	-0.316693	0.129753	0.0151894	0.0143753	-0.171323	0.1384	0.21665	0.00420696
Superior temporal gyrus, middle part right GM	-0.0777097	0.132207	0.557082	0.000906298	0.265953	0.137337	0.0536709	0.0106153	-0.0728118	0.137997	0.598112	0.000795653	-0.0933748	0.136956	0.495859	0.00130852	-0.331181	0.126639	0.00933329	0.0164608	-0.224931	0.135003	0.0966513	0.00759311
Medial and inferior temporal gyri anterior part left GM	-0.036653	0.119867	0.759967	0.000245458	0.125415	0.124977	0.316363	0.00287379	0.0637116	0.125072	0.610818	0.000741646	0.0790602	0.124137	0.524651	0.00114202	-0.196849	0.115439	0.0891062	0.00707988	-0.0315843	0.122848	0.797264	0.000182264
Medial and inferior temporal gyri anterior part right GM	-0.102847	0.122947	0.40348	0.00183365	0.254638	0.127743	0.0470558	0.0112404	-0.000235789	0.128452	0.998537	9.63791e-09	-0.000576507	0.127519	0.996396	5.76163e-08	-0.218268	0.118427	0.0662288	0.00825877	-0.144881	0.125884	0.250613	0.00363879
Lateral occipitotemporal gyrus, gyrus fusiformis anterior part left GM	0.00999925	0.105321	0.92442	2.36685e-05	0.212983	0.109346	0.0522989	0.010738	0.0230169	0.109917	0.834264	0.000125409	-0.0244947	0.109117	0.822523	0.00014203	-0.12183	0.101639	0.231531	0.00351356	0.000294373	0.107938	0.997826	2.05131e-08
Lateral occipitotemporal gyrus, gyrus fusiformis anterior part right GM	-0.0897321	0.102629	0.38258	0.00200283	0.184491	0.106798	0.0850298	0.00846645	-0.0313561	0.107221	0.770133	0.000244564	-0.0629361	0.1064	0.554593	0.000985257	-0.209283	0.0987059	0.0347383	0.0108948	-0.0713575	0.105225	0.498164	0.00126657
Cerebellum left	-0.31678	0.147381	0.0323393	0.0119668	0.252029	0.154316	0.103393	0.00757466	-0.226704	0.154379	0.142937	0.00612884	-0.263294	0.153077	0.0863787	0.00826691	-0.392167	0.141903	0.00604126	0.0183402	-0.306139	0.151156	0.0436497	0.0111763
Cerebellum right	-0.347945	0.148696	0.0198882	0.0141474	0.249284	0.155914	0.110821	0.00726182	-0.229583	0.15595	0.141942	0.00615936	-0.235685	0.154782	0.128806	0.00649114	-0.430645	0.143053	0.00281277	0.0216718	-0.333586	0.152544	0.0294661	0.0130039
Brainstem, spans the midline	-0.304127	0.124591	0.0151782	0.0153738	0.414964	0.12926	0.00145797	0.0286214	-0.266655	0.130373	0.0416257	0.0118186	-0.350661	0.128816	0.00683408	0.0204383	-0.472933	0.118784	8.44974e-05	0.0371765	-0.32178	0.127611	0.0121592	0.0172103
Insula right GM	-0.097452	0.117547	0.407684	0.00180115	0.196148	0.122383	0.109962	0.00729683	-0.178045	0.122423	0.146812	0.00601213	-0.278396	0.120966	0.0219968	0.0146992	-0.229419	0.113104	0.0433323	0.00998225	-0.119172	0.120414	0.323061	0.00269349
Insula left GM	-0.0177977	0.114933	0.877033	6.2963e-05	0.192711	0.119538	0.107902	0.00738196	-0.243964	0.119217	0.0415212	0.0118307	-0.277135	0.118123	0.0195668	0.0152666	-0.220182	0.110503	0.0471444	0.00963661	-0.127275	0.117586	0.279877	0.00321992
Occipital lobe right GM	-0.0621192	0.12992	0.632874	0.000599907	0.164927	0.13539	0.224043	0.00422878	-0.0529112	0.135611	0.696667	0.000435237	-0.0769747	0.134591	0.567773	0.000921145	-0.290045	0.124686	0.0206206	0.0130787	-0.168942	0.132872	0.204472	0.00443716
Occipital lobe left GM	-0.10867	0.136465	0.426424	0.00166202	0.300516	0.141665	0.0346497	0.0127102	-0.159449	0.142296	0.263304	0.00357817	-0.194544	0.141127	0.168993	0.00532662	-0.321541	0.130928	0.0145762	0.0145508	-0.206362	0.139533	0.140119	0.0059934
Gyri parahippocampalis et ambiens posterior part right GM	-0.206932	0.107133	0.0542825	0.00968925	0.417177	0.110145	0.00018114	0.0393798	-0.231373	0.111722	0.039148	0.0121132	-0.217467	0.110984	0.0509119	0.0107009	-0.346643	0.10245	0.000802838	0.0271893	-0.397459	0.108251	0.000281532	0.0357453
Gyri parahippocampalis et ambiens posterior part left GM	-0.208528	0.103117	0.0439675	0.0106094	0.221112	0.107639	0.0407525	0.0119286	-0.100209	0.108137	0.354776	0.00245004	-0.199198	0.106938	0.0633967	0.00968129	-0.344028	0.0985569	0.000548185	0.0288769	-0.172514	0.105902	0.104277	0.0072613
Lateral occipitotemporal gyrus, gyrus fusiformis posterior part right GM	-0.0737991	0.113411	0.515682	0.00111052	0.267296	0.11758	0.0236575	0.0145683	-0.129243	0.11823	0.275134	0.00340594	-0.185142	0.117145	0.114972	0.00698931	-0.196938	0.10922	0.0722903	0.00790828	-0.15913	0.115976	0.170977	0.00516329
Lateral occipitotemporal gyrus, gyrus fusiformis posterior part left GM	-0.13536	0.105401	0.199969	0.00430968	0.181327	0.109869	0.0998241	0.00773377	-0.020775	0.110269	0.850678	0.000101519	-0.0983185	0.109342	0.36922	0.00227371	-0.167912	0.10177	0.0999228	0.00663175	-0.0510279	0.108247	0.637669	0.000612465
Medial and inferior temporal gyri posterior part right GM	-0.0643967	0.135475	0.634863	0.000592917	0.366438	0.140071	0.00930807	0.0191986	-0.0997677	0.141336	0.480762	0.00142314	-0.187982	0.140039	0.180415	0.00505241	-0.263956	0.130267	0.0435505	0.00996162	-0.226666	0.138335	0.102274	0.00734583
Medial and inferior temporal gyri posterior part left GM	-0.0114181	0.134126	0.93221	1.90297e-05	0.261568	0.139307	0.0613232	0.00998643	0.0121517	0.139986	0.930878	2.15535e-05	0.0110051	0.138969	0.936929	1.76778e-05	-0.262275	0.128921	0.0427221	0.0100405	-0.129157	0.137278	0.347481	0.00243488
Superior temporal gyrus, posterior part right GM	-0.0502459	0.120747	0.677592	0.000454467	0.184631	0.125695	0.14283	0.00613636	-0.150473	0.125787	0.232466	0.00407586	-0.186223	0.124726	0.13639	0.0062426	-0.207502	0.116253	0.0752051	0.00775075	-0.244432	0.123057	0.047834	0.0107551
Superior temporal gyrus, posterior part left GM	-0.0104784	0.122819	0.932062	1.91131e-05	0.299413	0.127186	0.0191583	0.0156056	0.0163977	0.128183	0.898288	4.68061e-05	0.0184162	0.127251	0.885019	5.90388e-05	-0.171935	0.118407	0.147443	0.00514597	-0.135279	0.125654	0.282454	0.00318566
Cingulate gyrus, anterior part right GM	-0.0988118	0.0923278	0.285308	0.00299745	0.303325	0.0951304	0.00156878	0.0282456	-0.0734005	0.0964424	0.447159	0.00165399	-0.192962	0.0952444	0.0435828	0.0114308	-0.185697	0.0888655	0.0374249	0.0105863	-0.211141	0.0940793	0.0254848	0.013686
Cingulate gyrus, anterior part left GM	-0.0960641	0.0755282	0.204316	0.00422762	0.265404	0.0777073	0.000717337	0.0322691	-0.0415002	0.0789849	0.599649	0.000788993	-0.0958423	0.0782689	0.221638	0.00420812	-0.17607	0.0725851	0.0158208	0.0142019	-0.164688	0.077068	0.0333486	0.012425
Cingulate gyrus, posterior part right GM	-0.192158	0.0980498	0.0508712	0.00997156	0.29914	0.101651	0.0034855	0.0241655	-0.0686493	0.102848	0.504937	0.00127268	-0.137942	0.101891	0.176733	0.00513858	-0.331521	0.0936323	0.000457218	0.0296805	-0.305778	0.0996711	0.00233661	0.0252499
Cingulate gyrus, posterior part left GM	-0.190067	0.10397	0.0684495	0.00868911	0.279373	0.108018	0.0101329	0.0187729	-0.0367366	0.109032	0.736383	0.000324609	-0.114784	0.108077	0.288996	0.00316903	-0.306723	0.0996517	0.00226113	0.0226285	-0.301402	0.105811	0.00467163	0.0218501
Frontal lobe right GM	-0.153175	0.145351	0.29274	0.00290661	0.465122	0.149871	0.00208001	0.0268005	-0.103963	0.151845	0.494042	0.00133896	-0.181739	0.150521	0.228156	0.0040917	-0.428073	0.138849	0.00222405	0.0227011	-0.399991	0.147602	0.00708566	0.0198203
Frontal lobe left GM	-0.190389	0.14552	0.19168	0.00447209	0.41568	0.150619	0.00611029	0.021318	-0.125265	0.15211	0.410818	0.00193591	-0.203989	0.150747	0.176933	0.00513384	-0.432638	0.1391	0.00203419	0.0230928	-0.380078	0.148068	0.0107066	0.0178227
Parietal lobe right GM	-0.123649	0.159416	0.438523	0.00157696	0.420158	0.165002	0.0113443	0.018208	-0.192528	0.166198	0.247538	0.00382317	-0.244805	0.164779	0.138338	0.00618126	-0.317742	0.15333	0.0390259	0.0104132	-0.251547	0.162944	0.123616	0.00652645
Parietal lobe left GM	-0.133183	0.157121	0.397255	0.0018827	0.385434	0.162865	0.0185373	0.0157682	-0.205338	0.163778	0.210828	0.00447527	-0.245277	0.162418	0.13197	0.00638552	-0.335084	0.151009	0.0271778	0.0119176	-0.258314	0.160578	0.108659	0.00708238
Caudate nucleus right	-0.167079	0.0865681	0.0544709	0.0096742	0.198129	0.0902359	0.0288195	0.013604	-0.0434948	0.0908185	0.632316	0.000655614	-0.0667308	0.0901161	0.459531	0.00154321	-0.257789	0.0829986	0.00206325	0.0230305	-0.10895	0.0890101	0.221831	0.00411362
Caudate nucleus left	-0.172662	0.0909472	0.0585153	0.00936391	0.1956	0.094863	0.040007	0.0120172	-0.0756431	0.0953389	0.428115	0.00179723	-0.104174	0.0945644	0.271438	0.00340868	-0.289126	0.0870061	0.000991586	0.0262567	-0.144323	0.093373	0.123156	0.00654241
Thalamus right, high intensity part in T2	-0.177651	0.120512	0.141409	0.00566962	0.364464	0.124651	0.00369894	0.0238631	-0.135225	0.125967	0.283844	0.00328495	-0.195079	0.124813	0.119032	0.00683655	-0.35896	0.11527	0.00200888	0.0231477	-0.179149	0.123517	0.147911	0.0057656
Thalamus left, high intensity part in T2	-0.142034	0.123655	0.251552	0.00345091	0.423933	0.127271	0.000964804	0.030743	-0.222705	0.128738	0.0845931	0.00848424	-0.301156	0.127315	0.0185938	0.0155144	-0.337206	0.118399	0.00467817	0.019451	-0.231437	0.126345	0.0678958	0.00916257
Subthalamic nucleus right	-0.227492	0.108736	0.0371988	0.0113459	0.313617	0.112975	0.00582139	0.0215628	-0.312952	0.112941	0.00591011	0.0214714	-0.290874	0.112278	0.0100098	0.0185487	-0.374811	0.103846	0.000355272	0.0307986	-0.131274	0.111931	0.24173	0.003778
Subthalamic nucleus left	-0.326851	0.0961949	0.000763475	0.029309	0.236451	0.101325	0.0202252	0.0153385	-0.291457	0.100862	0.00411492	0.0233051	-0.287425	0.100146	0.00437203	0.0226647	-0.367992	0.0924591	8.49722e-05	0.0371516	-0.115393	0.100065	0.249684	0.00365306
Lentiform Nucleus right	-0.048943	0.120729	0.685452	0.000431345	0.221006	0.1255	0.079174	0.00879535	-0.0675841	0.12598	0.592002	0.000822494	-0.143944	0.124872	0.249864	0.00373105	-0.196333	0.116291	0.0923133	0.00694112	-0.0952596	0.123648	0.441615	0.00163404
Lentiform Nucleus left	-0.100525	0.120192	0.40356	0.00183303	0.21144	0.125086	0.0919151	0.0081096	-0.202089	0.125088	0.107153	0.00740819	-0.259703	0.123853	0.0367757	0.0122343	-0.217248	0.115752	0.061432	0.00856124	-0.0567881	0.123266	0.645324	0.000584977
Corpus Callosum	-0.196074	0.0891906	0.0286254	0.0125105	0.145657	0.0934494	0.120044	0.00690399	-0.0491447	0.0937158	0.600356	0.000785941	-0.140068	0.092759	0.132008	0.00638428	-0.198321	0.0861968	0.0220339	0.012799	-0.132961	0.0917744	0.14836	0.00575288
Lateral Ventricle left	-0.132642	0.0573126	0.0212693	0.0138442	0.0182284	0.0603041	0.762636	0.000261459	0.0229845	0.0602783	0.703225	0.000415697	0.00840764	0.0598517	0.888372	5.56232e-05	-0.102973	0.0555832	0.0648434	0.00834368	-0.0199875	0.0591922	0.735828	0.000314359
Lateral Ventricle right	-0.114207	0.0581565	0.0504041	0.0100118	0.0659927	0.0609595	0.279801	0.00334284	-0.0503382	0.0609827	0.40972	0.001945	-0.0666038	0.0604921	0.271695	0.00340504	-0.0873092	0.0563633	0.122342	0.00585119	-0.02255	0.0599292	0.706955	0.000390318
Anterior temporal lobe, medial part left WM	-0.17368	0.0780399	0.0267295	0.012817	0.0783725	0.0819644	0.339691	0.00260985	-0.0920139	0.0818936	0.262019	0.00359745	-0.0938901	0.0812902	0.248937	0.00374566	-0.19654	0.0752657	0.0094374	0.016413	-0.126943	0.080267	0.114733	0.00684705
Anterior temporal lobe, medial part right WM	-0.112361	0.0725643	0.12249	0.00625131	0.0805877	0.0759033	0.289151	0.00321574	-0.0506316	0.075954	0.505493	0.00126936	-0.0515386	0.0753997	0.494752	0.00131525	-0.160529	0.0698793	0.022239	0.0127599	-0.103017	0.0744193	0.167222	0.00525481
Anterior temporal lobe, lateral part left WM	-0.180619	0.0959577	0.0606889	0.00920638	0.21511	0.100025	0.0322457	0.0130583	-0.192873	0.100125	0.0549339	0.0104979	-0.227957	0.0991684	0.0221549	0.0146646	-0.315007	0.0916908	0.000667883	0.0280029	-0.231746	0.098046	0.0186825	0.015156
Anterior temporal lobe, lateral part right WM	-0.276758	0.095309	0.00393817	0.0215996	0.213486	0.100073	0.0336454	0.0128524	-0.213681	0.100036	0.0334213	0.0128758	-0.177451	0.0995119	0.075481	0.00887983	-0.340699	0.0914518	0.000229717	0.0327331	-0.213952	0.0982027	0.0300713	0.0129086
Gyri parahippocampalis et ambiens anterior part left WM	-0.156302	0.076151	0.0409168	0.0109255	0.175414	0.0794278	0.0279066	0.0137609	-0.0145374	0.0799706	0.855865	9.45118e-05	-0.031241	0.0793753	0.694144	0.000436481	-0.177952	0.0734662	0.0159705	0.0141618	-0.0492999	0.0784838	0.530343	0.00108694
Gyri parahippocampalis et ambiens anterior part right WM	-0.184084	0.0767474	0.0170204	0.0148529	0.175671	0.0802408	0.0292837	0.0135263	-0.0525406	0.0807322	0.515634	0.00120995	-0.074778	0.0800925	0.351177	0.0024509	-0.237824	0.0737211	0.00138271	0.0247906	-0.1255	0.0790278	0.113244	0.00690344
Superior temporal gyrus, middle part left WM	-0.0916573	0.0617445	0.138653	0.00574879	0.150433	0.0641525	0.0196306	0.0154855	-0.0630421	0.0645614	0.329557	0.00271959	-0.0761575	0.0640487	0.235283	0.00396888	-0.197668	0.0589292	0.000889363	0.0267371	-0.159275	0.0628876	0.0117875	0.0173595
Superior temporal gyrus, middle part right WM	-0.0896115	0.0668376	0.18094	0.00469511	0.210702	0.0690174	0.00245303	0.0259571	-0.0926184	0.0697611	0.185222	0.00501549	-0.118909	0.0691321	0.0863765	0.00826703	-0.238332	0.0634928	0.00020627	0.0332111	-0.191765	0.0678789	0.00501783	0.0215009
Medial and inferior temporal gyri anterior part left WM	-0.16477	0.0772736	0.0337301	0.0117796	0.17421	0.0806635	0.031524	0.0131681	-0.186207	0.0805553	0.0214262	0.0150442	-0.223918	0.0796725	0.00524581	0.0217548	-0.249989	0.0739877	0.000816325	0.0271156	-0.0780108	0.0796129	0.327874	0.0026405
Medial and inferior temporal gyri anterior part right WM	-0.108701	0.0846019	0.199756	0.00431376	0.213132	0.0877785	0.0157204	0.0165838	-0.14445	0.0881631	0.102294	0.00761771	-0.161246	0.0874302	0.0660495	0.00949217	-0.168108	0.0815037	0.039944	0.0103173	-0.0989976	0.0867477	0.254618	0.00357798
Lateral occipitotemporal gyrus, gyrus fusiformis anterior part left WM	-0.0899223	0.0833647	0.281536	0.00304471	0.129069	0.0869026	0.138452	0.00627275	-0.0143869	0.0871537	0.868987	7.79375e-05	-0.0720046	0.0864349	0.405427	0.00195223	-0.156644	0.080307	0.051966	0.00923924	-0.0739771	0.0854876	0.38748	0.00206066
Lateral occipitotemporal gyrus, gyrus fusiformis anterior part right WM	-0.170459	0.0819549	0.038314	0.0112154	0.155408	0.0856956	0.0706754	0.00932223	-0.0733733	0.085991	0.394138	0.00207801	-0.113035	0.0852361	0.185723	0.00493169	-0.232067	0.0787549	0.00344329	0.0207873	-0.134622	0.0842094	0.110865	0.00699529
Insula right WM	-0.0328166	0.07541	0.663723	0.000497005	0.166186	0.0782303	0.034396	0.0127457	-0.172648	0.0781612	0.0278786	0.0137562	-0.206582	0.077338	0.00793838	0.0196951	-0.144983	0.0725185	0.0464098	0.00970088	-0.151118	0.0768637	0.0501407	0.0105392
Insula left WM	-0.0120669	0.0725483	0.868001	7.26399e-05	0.145484	0.0753301	0.0543139	0.0105589	-0.0975008	0.0755338	0.197679	0.00474246	-0.149375	0.0747278	0.0464476	0.0111311	-0.115739	0.0698787	0.0986255	0.00668265	-0.113526	0.0740946	0.12645	0.00642946
Occipital lobe right WM	-0.080464	0.067623	0.234955	0.00370225	0.151906	0.0702632	0.0313491	0.0131951	-0.0554811	0.070661	0.432922	0.00176016	-0.112596	0.0699428	0.108403	0.00724951	-0.189795	0.0647118	0.00359564	0.0205982	-0.0905856	0.0692721	0.191904	0.00469224
Occipital lobe left WM	-0.110319	0.067998	0.105688	0.00685795	0.236814	0.07009	0.000816575	0.0316016	-0.136477	0.070856	0.0549587	0.0104958	-0.188321	0.0699784	0.00748834	0.0199845	-0.22074	0.0649094	0.000755594	0.0274573	-0.143679	0.0695186	0.0395442	0.0116328
Gyri parahippocampalis et ambiens posterior part right WM	-0.158186	0.0680411	0.020693	0.0139682	0.190794	0.0708468	0.00744634	0.0203204	-0.0672522	0.0714884	0.347534	0.00252474	-0.13119	0.0707013	0.0644203	0.00960734	-0.204714	0.0653818	0.00189947	0.0233937	-0.200834	0.0694303	0.00407765	0.0225153
Gyri parahippocampalis et ambiens posterior part left WM	-0.190391	0.0649893	0.00363359	0.0219752	0.0980262	0.0685047	0.153405	0.00582536	-0.00815977	0.0686879	0.905511	4.0364e-05	-0.0967858	0.0679857	0.155513	0.00567887	-0.239912	0.0622877	0.000141233	0.0348935	-0.0438818	0.067406	0.5155	0.00116737
Lateral occipitotemporal gyrus, gyrus fusiformis posterior part right WM	-0.0955283	0.0789056	0.226901	0.00383208	0.229065	0.0816096	0.00530394	0.0220338	-0.171588	0.0819996	0.037163	0.0123635	-0.255402	0.0807393	0.0017068	0.0273917	-0.151515	0.0760268	0.0471035	0.00964016	-0.0697128	0.080952	0.389782	0.00204078
Lateral occipitotemporal gyrus, gyrus fusiformis posterior part left WM	-0.0255926	0.0766371	0.738636	0.000292741	0.108244	0.0798079	0.175941	0.00523676	-0.137484	0.079646	0.0852602	0.00844816	-0.160909	0.0789307	0.0422948	0.0115723	-0.0660149	0.0740394	0.373256	0.00194778	-0.00191314	0.0785532	0.980585	1.63587e-06
Medial and inferior temporal gyri posterior part right WM	-0.0787995	0.0771248	0.307674	0.00273268	0.218222	0.0797635	0.00656242	0.0209575	-0.147397	0.0802171	0.067049	0.00956139	-0.169359	0.0794984	0.0338916	0.0126229	-0.170614	0.07412	0.0219727	0.0128107	-0.0798326	0.0790429	0.313248	0.00280481
Medial and inferior temporal gyri posterior part left WM	-0.0677484	0.0734993	0.357338	0.00222542	0.197873	0.0760717	0.00971496	0.018984	-0.112854	0.0765601	0.14143	0.00617519	-0.121361	0.0759614	0.111087	0.00714118	-0.16557	0.0705945	0.0196077	0.0132916	-0.0848889	0.0752774	0.260284	0.00349394
Superior temporal gyrus, posterior part right WM	0.00567535	0.0645131	0.929953	2.03215e-05	0.0200204	0.0673467	0.766447	0.000252881	-0.132093	0.0669455	0.0493245	0.0110085	-0.118881	0.0665278	0.0748776	0.00891649	-0.0949249	0.0621752	0.127797	0.00568502	-0.0923112	0.0659239	0.162383	0.00537627
Superior temporal gyrus, posterior part left WM	-0.0167296	0.070218	0.811835	0.000149032	0.0798986	0.0731876	0.275773	0.00339927	-0.00593477	0.0732911	0.935511	1.87549e-05	-0.0156856	0.0727545	0.829437	0.000131011	-0.10175	0.0676854	0.133734	0.00551289	-0.0706836	0.0718645	0.326058	0.00266038
Cingulate gyrus, anterior part right WM	-0.0448066	0.0720566	0.534492	0.00101418	0.249029	0.0740377	0.000861169	0.0313278	-0.0726198	0.0751434	0.334552	0.00266404	-0.178774	0.0740618	0.0163355	0.0161451	-0.128456	0.069372	0.0649735	0.00833562	-0.216438	0.0729389	0.00322557	0.0236645
Cingulate gyrus, anterior part left WM	-0.0902575	0.0623127	0.148449	0.00547504	0.207192	0.064274	0.00139411	0.0288513	-0.0410132	0.0651993	0.529761	0.00113049	-0.0876345	0.0645872	0.175771	0.00516144	-0.167497	0.059755	0.00536514	0.0188553	-0.112468	0.0637647	0.0787031	0.00850115
Cingulate gyrus, posterior part right WM	-0.140101	0.0911016	0.125054	0.00616684	0.225731	0.0946509	0.0176558	0.0160089	-0.133323	0.095138	0.162056	0.00558458	-0.19939	0.0940959	0.0348452	0.0124907	-0.279625	0.0870867	0.00145516	0.0245657	-0.263183	0.0925853	0.00475684	0.0217618
Cingulate gyrus, posterior part left WM	-0.0482635	0.0962567	0.616425	0.000659673	0.204654	0.0999124	0.0413275	0.0118613	-0.0976564	0.100358	0.331235	0.0027008	-0.131291	0.099512	0.187978	0.00488159	-0.16597	0.0926821	0.0742614	0.00780103	-0.183401	0.0981755	0.0626459	0.00952564
Frontal lobe right WM	-0.143306	0.0814261	0.0793545	0.00805919	0.292057	0.0839044	0.000567917	0.0334735	-0.123638	0.0851074	0.147261	0.00599884	-0.177106	0.0842016	0.0362008	0.0123092	-0.274507	0.0776778	0.000468625	0.0295713	-0.257313	0.0826484	0.00201366	0.025983
Frontal lobe left WM	-0.134563	0.082689	0.10463	0.00689964	0.283735	0.0852774	0.000977443	0.030676	-0.115797	0.0864102	0.181149	0.00510941	-0.174747	0.0854816	0.0417309	0.0116356	-0.26718	0.0789476	0.000800774	0.0272006	-0.258988	0.0838943	0.00219482	0.0255583
Parietal lobe right WM	-0.130478	0.0841377	0.121928	0.00627008	0.30979	0.0865225	0.000395188	0.0353455	-0.148391	0.0877545	0.0917976	0.00810982	-0.196742	0.0868261	0.0241111	0.0142558	-0.234959	0.0806468	0.00382173	0.0203321	-0.239662	0.0855418	0.00538718	0.0211543
Parietal lobe left WM	-0.125533	0.083113	0.131914	0.00594995	0.289309	0.0856257	0.000816389	0.0316028	-0.145736	0.0866741	0.0936371	0.0080193	-0.208671	0.0856526	0.0153756	0.0164408	-0.228712	0.0796789	0.00436713	0.0197505	-0.232015	0.0845232	0.0063868	0.0203251
CSF	-0.0928125	0.0755904	0.220395	0.00394106	0.138056	0.0787375	0.0804789	0.00871985	-0.105787	0.0788586	0.180699	0.00511993	-0.0578114	0.0784318	0.461597	0.00152907	-0.16218	0.0727301	0.0264359	0.0120335	-0.0554371	0.0775823	0.475393	0.00140605
Extra-cranial background	0.0344289	0.0588348	0.558832	0.000898283	0.0742741	0.061324	0.226706	0.00418062	-0.0618261	0.0613437	0.314267	0.00289675	-0.0888857	0.0607971	0.144703	0.00598729	0.0384482	0.0568887	0.499615	0.00112026	-0.0577153	0.0602444	0.338763	0.00252434
Intra-cranial background	-0.0677703	0.103551	0.513274	0.0011233	0.287489	0.107038	0.00760472	0.0202144	-0.107624	0.107984	0.319664	0.00283294	-0.135428	0.107103	0.206968	0.00448575	-0.185359	0.0996948	0.0638901	0.00840322	-0.170431	0.105782	0.108115	0.00710417
Thalamus right, low intensity part in T2	0.0537579	0.119971	0.654387	0.000526922	0.11751	0.125129	0.348369	0.00251777	-0.197752	0.124785	0.113993	0.00713026	-0.20748	0.123824	0.0947744	0.00784902	-0.0687193	0.115997	0.553978	0.000861032	-0.110859	0.122839	0.367469	0.00224082
Thalamus left, low intensity part in T2	-0.213921	0.125744	0.089851	0.00753502	0.0730368	0.131787	0.57982	0.000878335	-0.393602	0.130041	0.00266879	0.0255089	-0.312571	0.129728	0.0165315	0.016087	-0.189253	0.121691	0.120871	0.00589739	-0.0785544	0.12935	0.544073	0.00101606
Note: BIP, Bipolar Disorder; MDD, Major Depressive Disorder; OCD, Obsessive-Compulsive Disorder; For each association, b represents the unstandardized regression coefficient, SE represents the standard error, p represents the p-value, and r2 reprents the explained variance. Values surviving FDR correction are emphasized in bold type.

## Sheet: stable5
Supplementary Table 5. Method validation: Associations between cross-disorder PRS (original GWAS, PRS-CS) and neonatal brain volumes.
Brain Regions PRS	Compulsive				Mood-Psychosis				Neurodevelopmental
	b	se	p	r2	b	se	p	r2	b	se	p	r2
Hippocampus left	-0.222285	0.0803149	0.00596846	0.0207284	-0.208605	0.078971	0.00865064	0.0182556	-0.125102	0.0814517	0.125533	0.00656555
Hippocampus right	-0.159955	0.0883703	0.0712075	0.00898046	-0.350798	0.0851021	4.76779e-05	0.0431931	-0.213708	0.0885958	0.0164098	0.0160303
Amygdala left	-0.112841	0.105497	0.285583	0.00315578	-0.290535	0.102587	0.00491223	0.0209205	-0.149688	0.106028	0.158969	0.00555327
Amygdala right	-0.0733879	0.101459	0.469998	0.00144584	-0.227494	0.0989644	0.0221518	0.0138934	-0.119434	0.10197	0.242346	0.00382937
Anterior temporal lobe, medial part left GM	-0.0785532	0.101738	0.440608	0.00164709	-0.241067	0.0991567	0.0155888	0.0155118	-0.123654	0.102248	0.227401	0.00408139
Anterior temporal lobe, medial part right GM	0.00818341	0.0969125	0.932757	1.97345e-05	-0.29426	0.0938338	0.00186884	0.0255166	-0.203874	0.0968879	0.0361243	0.0122485
Anterior temporal lobe, lateral part left GM	-0.130104	0.115411	0.260439	0.0035041	-0.458274	0.110795	4.49705e-05	0.0434758	-0.236915	0.115637	0.0412838	0.0116194
Anterior temporal lobe, lateral part right GM	-0.132838	0.127575	0.298528	0.00299119	-0.427151	0.123335	0.000604754	0.0309287	-0.29864	0.127549	0.0198151	0.015118
Gyri parahippocampalis et ambiens anterior part left GM	-0.0726389	0.0993941	0.465416	0.00147589	-0.230771	0.0968969	0.0178106	0.0148963	-0.190396	0.0995595	0.0567034	0.0101398
Gyri parahippocampalis et ambiens anterior part right GM	-0.0134654	0.0979711	0.890766	5.22814e-05	-0.248883	0.0952761	0.00941186	0.0178606	-0.156384	0.0982213	0.112318	0.00705166
Superior temporal gyrus, middle part left GM	-0.257621	0.138249	0.0632971	0.00951263	-0.493982	0.133814	0.000261179	0.0349752	-0.205566	0.139387	0.141234	0.00605679
Superior temporal gyrus, middle part right GM	-0.120416	0.135642	0.375331	0.00217616	-0.465877	0.130952	0.000429778	0.0325734	-0.240828	0.136024	0.0775809	0.00870432
Medial and inferior temporal gyri anterior part left GM	0.0457681	0.123054	0.710182	0.000382724	-0.222723	0.120287	0.064988	0.00906337	-0.138089	0.123625	0.264817	0.00348401
Medial and inferior temporal gyri anterior part right GM	0.158346	0.12606	0.209974	0.00434661	-0.283657	0.12315	0.0218879	0.0139484	-0.201269	0.126677	0.113067	0.00702246
Lateral occipitotemporal gyrus, gyrus fusiformis anterior part left GM	-0.0930288	0.108011	0.38971	0.00204866	-0.133449	0.105965	0.208799	0.00421565	-0.10367	0.108664	0.340771	0.00254413
Lateral occipitotemporal gyrus, gyrus fusiformis anterior part right GM	0.00474502	0.105484	0.964148	5.60049e-06	-0.273929	0.102533	0.00792774	0.0186649	-0.0682027	0.106084	0.520733	0.00115705
Cerebellum left	-0.314247	0.151379	0.0386871	0.0117762	-0.336922	0.148515	0.0239461	0.013537	-0.415504	0.151622	0.00647456	0.0205879
Cerebellum right	-0.26361	0.153225	0.0863076	0.00812046	-0.387332	0.149689	0.0100977	0.0175317	-0.404337	0.15329	0.0087464	0.0191048
Brainstem, spans the midline	-0.333921	0.127749	0.00936726	0.0185335	-0.491165	0.123892	9.04394e-05	0.040098	-0.448308	0.127531	0.000501422	0.0334059
Insula right GM	-0.173252	0.120433	0.15123	0.00569282	-0.370007	0.116935	0.00170151	0.025965	-0.229998	0.120915	0.0580343	0.0100327
Insula left GM	-0.162818	0.117666	0.167387	0.00526943	-0.402778	0.113809	0.000459891	0.0322471	-0.183098	0.118323	0.122726	0.00666391
Occipital lobe right GM	0.0278081	0.13342	0.835027	0.000120219	-0.437984	0.128869	0.000761097	0.0298228	-0.285871	0.13336	0.0328043	0.0127049
Occipital lobe left GM	-0.0764042	0.140173	0.586077	0.00082158	-0.448815	0.135558	0.00103428	0.0283499	-0.345411	0.139855	0.0140313	0.0167914
Gyri parahippocampalis et ambiens posterior part right GM	-0.031814	0.110584	0.773767	0.000229019	-0.301029	0.107391	0.0053641	0.0205046	-0.212595	0.110689	0.055648	0.0102267
Gyri parahippocampalis et ambiens posterior part left GM	-0.058408	0.10646	0.58363	0.000832355	-0.365578	0.102703	0.000426709	0.0326079	-0.147326	0.106877	0.169008	0.00529565
Lateral occipitotemporal gyrus, gyrus fusiformis posterior part right GM	-0.043702	0.116483	0.70777	0.000389427	-0.193791	0.113954	0.0899718	0.00765753	-0.126644	0.117037	0.280015	0.00327035
Lateral occipitotemporal gyrus, gyrus fusiformis posterior part left GM	-0.0717852	0.108405	0.508313	0.00121209	-0.205524	0.105963	0.0532923	0.00993549	0.00531382	0.109158	0.961204	6.64171e-06
Medial and inferior temporal gyri posterior part right GM	-0.0802769	0.139064	0.564159	0.0009214	-0.36317	0.135225	0.007609	0.0188576	-0.353825	0.138673	0.0111818	0.0178996
Medial and inferior temporal gyri posterior part left GM	0.0256715	0.137696	0.852218	9.61935e-05	-0.420515	0.133304	0.00175718	0.025811	-0.294013	0.137639	0.0334143	0.0126176
Superior temporal gyrus, posterior part right GM	-0.0988145	0.12388	0.425648	0.00175769	-0.223006	0.121192	0.0666628	0.00895228	-0.272304	0.123892	0.0286575	0.0133477
Superior temporal gyrus, posterior part left GM	0.0605222	0.126051	0.631449	0.000637628	-0.265107	0.123014	0.0318855	0.0122344	-0.159406	0.12659	0.20885	0.00442329
Cingulate gyrus, anterior part right GM	-0.14226	0.0946327	0.133733	0.00621297	-0.232653	0.0924011	0.0122858	0.016617	-0.256048	0.0945221	0.00710776	0.020127
Cingulate gyrus, anterior part left GM	-0.0683792	0.0776383	0.379108	0.00214201	-0.16725	0.0758042	0.0280569	0.0128146	-0.172319	0.0776507	0.0271637	0.0136032
Cingulate gyrus, posterior part right GM	-0.00312205	0.101237	0.975417	2.63224e-06	-0.326675	0.0978342	0.000937951	0.0288191	-0.339718	0.100175	0.000781327	0.0311663
Cingulate gyrus, posterior part left GM	-0.0248579	0.107263	0.816879	0.000148625	-0.339501	0.103731	0.00117859	0.0277233	-0.353614	0.106209	0.000969969	0.0300761
Frontal lobe right GM	-0.0338606	0.14946	0.820914	0.000142036	-0.503308	0.144234	0.00055042	0.0313818	-0.432871	0.148548	0.00381482	0.0232127
Frontal lobe left GM	-0.0569417	0.149746	0.704005	0.000400026	-0.495372	0.144623	0.000692717	0.0302755	-0.438357	0.148813	0.00345428	0.0237073
Parietal lobe right GM	-0.0557069	0.163784	0.733981	0.000320078	-0.494735	0.158631	0.00197799	0.0252454	-0.418788	0.163253	0.0107566	0.0180894
Parietal lobe left GM	-0.0527287	0.161456	0.744193	0.000295105	-0.496983	0.156287	0.00161455	0.0262159	-0.414263	0.16092	0.010484	0.0182152
Caudate nucleus right	-0.0977878	0.0892076	0.273808	0.00331392	-0.303983	0.0862036	0.000481732	0.0320236	-0.155425	0.0895295	0.0835053	0.00837171
Caudate nucleus left	-0.0804066	0.0937685	0.391798	0.00203071	-0.332022	0.0904119	0.000280796	0.0346258	-0.172593	0.0939921	0.0672306	0.00935647
Thalamus right, high intensity part in T2	-0.17697	0.123748	0.153649	0.00562624	-0.400749	0.119949	0.000931734	0.028851	-0.280798	0.123963	0.024158	0.0141646
Thalamus left, high intensity part in T2	-0.212694	0.12667	0.0940866	0.0077386	-0.404839	0.12298	0.00110421	0.0280359	-0.32015	0.126805	0.0120521	0.0175331
Subthalamic nucleus right	-0.107254	0.112207	0.339853	0.00252193	-0.363836	0.10857	0.000899275	0.0290213	-0.174005	0.112669	0.123463	0.00663785
Subthalamic nucleus left	-0.0419671	0.100415	0.67627	0.000483191	-0.396654	0.0962603	4.79622e-05	0.0431644	-0.137106	0.100797	0.1747	0.00515723
Lentiform Nucleus right	-0.136407	0.123754	0.271167	0.00335057	-0.332278	0.120425	0.00612141	0.0198814	-0.155326	0.12447	0.212965	0.00434441
Lentiform Nucleus left	-0.23839	0.122837	0.0531574	0.0103086	-0.440913	0.118928	0.000246009	0.035264	-0.145078	0.12405	0.243051	0.00381795
Corpus Callosum	-0.0859258	0.0921051	0.351557	0.00240261	-0.199529	0.0899346	0.0272025	0.0129553	-0.242749	0.0918557	0.00862138	0.0191757
Lateral Ventricle left	0.0608581	0.0592145	0.304827	0.00291437	-0.0372274	0.0582217	0.523007	0.00109052	-0.0344774	0.0596516	0.563677	0.000935357
Lateral Ventricle right	-0.0107778	0.0600455	0.857662	8.91629e-05	-0.0493079	0.0589236	0.403312	0.0018662	-0.0241832	0.0604124	0.689197	0.000448901
Anterior temporal lobe, medial part left WM	-0.040703	0.080678	0.614242	0.00070395	-0.238878	0.0782007	0.00243877	0.0242461	-0.136866	0.0808731	0.0915338	0.00795939
Anterior temporal lobe, medial part right WM	-0.00588455	0.0747633	0.937312	1.71463e-05	-0.203933	0.0725923	0.00526477	0.0205929	-0.153894	0.0747651	0.0403492	0.011727
Anterior temporal lobe, lateral part left WM	-0.191317	0.0984821	0.0529183	0.0103293	-0.36764	0.0951897	0.000135552	0.0381423	-0.231349	0.0988552	0.0198721	0.0151041
Anterior temporal lobe, lateral part right WM	-0.197275	0.0984835	0.0459908	0.0109746	-0.380822	0.0950717	7.66647e-05	0.0408968	-0.245742	0.0987885	0.0133618	0.0170296
Gyri parahippocampalis et ambiens anterior part left WM	-0.116875	0.0784107	0.137045	0.00610887	-0.21362	0.0763924	0.00547502	0.0204079	-0.157268	0.0786989	0.0465092	0.011061
Gyri parahippocampalis et ambiens anterior part right WM	-0.126894	0.0791628	0.109915	0.0070576	-0.236745	0.0769816	0.00228041	0.0245663	-0.156924	0.079506	0.0492556	0.0107933
Superior temporal gyrus, middle part left WM	-0.137054	0.0631569	0.0307238	0.0128537	-0.186948	0.0616334	0.0026138	0.0239158	-0.102008	0.0637562	0.110574	0.0071205
Superior temporal gyrus, middle part right WM	-0.123344	0.0684727	0.0725694	0.00889521	-0.226916	0.0664406	0.000717602	0.0301057	-0.121712	0.0689169	0.0783195	0.0086614
Medial and inferior temporal gyri anterior part left WM	-0.0950484	0.0796999	0.233901	0.00391983	-0.280347	0.0769487	0.000313044	0.0341013	-0.0799259	0.0802533	0.320027	0.00277174
Medial and inferior temporal gyri anterior part right WM	-0.00726461	0.0870693	0.933557	1.92669e-05	-0.238094	0.0845361	0.00515115	0.020696	-0.184167	0.0870409	0.0351137	0.0123826
Lateral occipitotemporal gyrus, gyrus fusiformis anterior part left WM	-0.0935291	0.085583	0.275268	0.00329386	-0.14074	0.0838658	0.0942747	0.00745842	-0.169351	0.0857791	0.0491944	0.0107991
Lateral occipitotemporal gyrus, gyrus fusiformis anterior part right WM	-0.0282864	0.0846653	0.738521	0.000308836	-0.237796	0.0821618	0.00405693	0.0218263	-0.124172	0.0849433	0.144754	0.00595138
Insula right WM	-0.152098	0.0769962	0.0490663	0.0106763	-0.200538	0.0752796	0.0081076	0.0185596	-0.191958	0.0772231	0.0134281	0.0170055
Insula left WM	-0.121665	0.0741889	0.101983	0.00738447	-0.170438	0.0725729	0.0194456	0.0144917	-0.171218	0.0743703	0.0219517	0.0146246
Occipital lobe right WM	-0.08726	0.0694086	0.209584	0.00435405	-0.212412	0.0673499	0.00176117	0.0258002	-0.129836	0.0696508	0.0632069	0.00963944
Occipital lobe left WM	-0.0925237	0.0699015	0.186553	0.00482394	-0.209947	0.0678828	0.0021542	0.0248379	-0.176198	0.0698669	0.0121479	0.0174944
Gyri parahippocampalis et ambiens posterior part right WM	-0.113957	0.0701395	0.105189	0.0072491	-0.172699	0.0685227	0.0122019	0.0166489	-0.168911	0.0702564	0.0167651	0.0159265
Gyri parahippocampalis et ambiens posterior part left WM	-0.0330017	0.0675445	0.625459	0.000660257	-0.214674	0.0653304	0.00112693	0.0279383	-0.0663237	0.0678979	0.329385	0.00266672
Lateral occipitotemporal gyrus, gyrus fusiformis posterior part right WM	-0.130187	0.0808742	0.108421	0.00711715	-0.116257	0.079495	0.144583	0.00567557	-0.0538666	0.0816441	0.509865	0.00121846
Lateral occipitotemporal gyrus, gyrus fusiformis posterior part left WM	-0.0430857	0.0786579	0.584231	0.000829702	-0.0865731	0.0771549	0.262659	0.00334982	-0.0358509	0.0791647	0.650947	0.000574456
Medial and inferior temporal gyri posterior part right WM	-0.059429	0.0792373	0.453787	0.00155432	-0.216664	0.0769971	0.00519122	0.0206593	-0.178024	0.0792101	0.0252767	0.0139476
Medial and inferior temporal gyri posterior part left WM	0.0140868	0.07555	0.852202	9.62144e-05	-0.245476	0.0729976	0.000863401	0.0292168	-0.175867	0.0754222	0.0203216	0.0149963
Superior temporal gyrus, posterior part right WM	-0.0612538	0.0661492	0.355133	0.00236722	-0.106493	0.0648006	0.101266	0.00715505	-0.0828448	0.0664974	0.21372	0.00433015
Superior temporal gyrus, posterior part left WM	-0.0284984	0.0720791	0.692824	0.000432461	-0.0689257	0.0707191	0.330462	0.0025297	-0.0739486	0.0724379	0.30808	0.00291183
Cingulate gyrus, anterior part right WM	-0.0983955	0.073825	0.183521	0.00489081	-0.143046	0.072289	0.0486786	0.0103367	-0.254049	0.0731855	0.000587717	0.0326036
Cingulate gyrus, anterior part left WM	-0.111808	0.0638826	0.0810241	0.00840162	-0.181934	0.0622504	0.00371355	0.0222458	-0.110466	0.0642957	0.0867297	0.00820118
Cingulate gyrus, posterior part right WM	-0.0368779	0.0938371	0.694577	0.00042728	-0.267441	0.0910346	0.00354107	0.0224716	-0.281625	0.0931921	0.0027101	0.0249184
Cingulate gyrus, posterior part left WM	-0.0283516	0.0988474	0.774431	0.000227638	-0.186713	0.0965729	0.0540542	0.00987277	-0.28831	0.0982311	0.00357208	0.0235402
Frontal lobe right WM	-0.111489	0.0837606	0.184107	0.00487781	-0.281125	0.0810556	0.000594093	0.0310143	-0.264293	0.0832712	0.00164751	0.0274118
Frontal lobe left WM	-0.0951589	0.0850688	0.26413	0.00345042	-0.274895	0.0823635	0.000942797	0.0287944	-0.265871	0.0845287	0.00181176	0.0269349
Parietal lobe right WM	0.0111462	0.086687	0.89777	4.57563e-05	-0.281805	0.0837545	0.000857804	0.0292481	-0.275615	0.0859297	0.00147209	0.0279772
Parietal lobe left WM	-0.00527353	0.0856172	0.950924	1.05003e-05	-0.285526	0.0826463	0.000623522	0.0307817	-0.266361	0.0849229	0.00186554	0.0267882
CSF	0.0179872	0.0777731	0.817244	0.000148023	-0.191338	0.0756853	0.0119407	0.0167496	-0.0656942	0.0781873	0.401403	0.00197448
Extra-cranial background	-0.00245743	0.0604337	0.967589	4.57645e-06	0.0369098	0.0593294	0.5343	0.00103241	-0.0908954	0.0606122	0.13468	0.00626109
Intra-cranial background	-0.156216	0.106037	0.141656	0.00596855	-0.229211	0.103744	0.0278419	0.0128496	-0.230179	0.10631	0.0311	0.0129583
Thalamus right, low intensity part in T2	-0.189239	0.122773	0.124196	0.00652954	-0.0859452	0.120933	0.477789	0.00134681	-0.112245	0.123831	0.365375	0.00229719
Thalamus left, low intensity part in T2	-0.279305	0.128752	0.0307807	0.012845	-0.37029	0.125742	0.00346359	0.0225767	-0.167289	0.130148	0.199575	0.00460798
Note: For each association, b represents the unstandardized regression coefficient, SE represents the standard error, p represents the p-value, and r2 reprents the explained variance. Values surviving FDR correction are emphasized in bold type.

## Sheet: stable6
Supplementary Table 6. Associations between cross-disorder polygenic risk scores and neonatal brain volumes after adjusting for intracranial volume (ICV)
Brain Regions PRS	Compulsive				Mood-Psychosis				Neurodevelopmental
	b	se	p	r2	b	se	p	r2	b	se	p	r2
Hippocampus left	-0.270664	0.0944665	0.00443899	0.0220293	0.0238933	0.0924927	0.796318	0.000171669	0.132158	0.0935163	0.158552	0.00525201
Hippocampus right	-0.201172	0.108211	0.0639202	0.0094043	-0.0785828	0.105139	0.455351	0.00143498	0.0414275	0.106672	0.698002	0.000398812
Amygdala left	-0.2105	0.135598	0.121545	0.00657762	-0.0606405	0.131613	0.645288	0.000545871	0.0646239	0.133447	0.628524	0.000619942
Amygdala right	-0.102795	0.131093	0.433532	0.00168719	0.0316789	0.126931	0.803074	0.000160237	0.0935744	0.128615	0.467409	0.0013981
Anterior temporal lobe, medial part left GM	0.0427082	0.120713	0.723718	0.000343978	0.0340554	0.116791	0.770784	0.000218717	0.0164534	0.118434	0.889596	5.10526e-05
Anterior temporal lobe, medial part right GM	0.135861	0.131398	0.301921	0.00292961	-0.0402031	0.127305	0.752355	0.000256532	-0.0919806	0.129004	0.476354	0.00134281
Anterior temporal lobe, lateral part left GM	-0.00161485	0.140993	0.990869	3.60618e-07	-0.288141	0.135496	0.0342093	0.0114813	-0.16052	0.138032	0.245716	0.0035632
Anterior temporal lobe, lateral part right GM	-0.01398	0.157871	0.929491	2.15565e-05	-0.134215	0.15256	0.379641	0.00198686	-0.177856	0.154564	0.250705	0.00348897
Gyri parahippocampalis et ambiens anterior part left GM	-0.0896832	0.117945	0.447578	0.0015867	0.0261964	0.114196	0.818703	0.000135381	-0.0120186	0.115798	0.9174	2.84959e-05
Gyri parahippocampalis et ambiens anterior part right GM	0.0506643	0.123824	0.682689	0.000459996	-0.059702	0.11978	0.618518	0.000638744	-0.0471313	0.121471	0.698266	0.000398078
Superior temporal gyrus, middle part left GM	-0.273931	0.185365	0.140431	0.00596473	-0.149011	0.179731	0.407668	0.001765	0.140134	0.182267	0.442546	0.00156098
Superior temporal gyrus, middle part right GM	-0.119965	0.181836	0.509886	0.00119499	-0.161281	0.175812	0.359639	0.00215985	-0.0855521	0.178429	0.631924	0.000607742
Medial and inferior temporal gyri anterior part left GM	0.324768	0.160221	0.0434788	0.0111585	0.0610616	0.155916	0.695588	0.000394452	0.120976	0.157992	0.444407	0.0015483
Medial and inferior temporal gyri anterior part right GM	0.413353	0.172505	0.0171317	0.0155188	-0.0651854	0.168273	0.69873	0.000385937	0.163954	0.170427	0.336755	0.00244152
Lateral occipitotemporal gyrus, gyrus fusiformis anterior part left GM	-0.0232929	0.127788	0.855478	9.13282e-05	0.162556	0.123317	0.188364	0.00444799	0.118193	0.125196	0.345838	0.00235147
Lateral occipitotemporal gyrus, gyrus fusiformis anterior part right GM	0.0110506	0.121993	0.927879	2.25564e-05	-0.0701289	0.117962	0.552589	0.000908432	0.143556	0.119416	0.230181	0.00380663
Cerebellum left	-0.533423	0.200079	0.00805815	0.019135	-0.0427192	0.19559	0.827246	0.000122724	-0.414665	0.197042	0.0361066	0.0115632
Cerebellum right	-0.474442	0.199958	0.0182401	0.0152211	-0.086535	0.195008	0.657518	0.000506366	-0.361211	0.196805	0.0673643	0.00882273
Brainstem, spans the midline	-0.682834	0.204726	0.000950435	0.0296017	-0.175598	0.201087	0.383174	0.00195762	-0.572693	0.201722	0.00481001	0.0208224
Insula right GM	-0.151981	0.173228	0.380948	0.00211117	-0.0477712	0.167762	0.776013	0.000208583	-0.0204152	0.170122	0.904555	3.80939e-05
Insula left GM	-0.245501	0.174385	0.160144	0.00541639	-0.120478	0.169079	0.476632	0.00130443	-7.15557e-05	0.17157	0.999667	4.60143e-10
Occipital lobe right GM	0.0216879	0.205757	0.916119	3.05415e-05	-0.0668693	0.199031	0.737107	0.00029034	-0.0566499	0.201821	0.779124	0.000208378
Occipital lobe left GM	-0.287781	0.231004	0.213741	0.00424679	-0.140461	0.223871	0.530825	0.00101169	-0.16973	0.226942	0.45506	0.00147725
Gyri parahippocampalis et ambiens posterior part right GM	-0.128322	0.138258	0.354026	0.00236205	0.0267106	0.133922	0.842036	0.000102342	-0.0609005	0.13576	0.654027	0.000532017
Gyri parahippocampalis et ambiens posterior part left GM	-0.0708538	0.129085	0.583455	0.000827496	-0.23636	0.124272	0.0580622	0.00920843	-0.0815146	0.126607	0.520132	0.00109524
Lateral occipitotemporal gyrus, gyrus fusiformis posterior part right GM	-0.033212	0.141143	0.814118	0.000152187	0.102744	0.136446	0.451995	0.00145645	0.0761408	0.138406	0.582611	0.000799872
Lateral occipitotemporal gyrus, gyrus fusiformis posterior part left GM	-0.0951195	0.125628	0.449507	0.00157327	0.0700387	0.121583	0.564976	0.000852983	0.248039	0.122598	0.0438714	0.010698
Medial and inferior temporal gyri posterior part right GM	-0.0749138	0.222407	0.736461	0.000311788	-0.0133153	0.215204	0.950702	9.85004e-06	0.194093	0.217954	0.373843	0.00209293
Medial and inferior temporal gyri posterior part left GM	0.069535	0.200987	0.72959	0.000328924	-0.218051	0.194116	0.262139	0.00323447	0.121253	0.197086	0.538834	0.00100017
Superior temporal gyrus, posterior part right GM	-0.086528	0.158184	0.584747	0.000821829	0.0776692	0.153045	0.612154	0.000662163	-0.0995261	0.155147	0.521654	0.00108728
Superior temporal gyrus, posterior part left GM	0.132826	0.148567	0.371958	0.00219213	0.0110292	0.143902	0.938954	1.51143e-05	0.0914456	0.145827	0.531047	0.00103902
Cingulate gyrus, anterior part right GM	-0.220243	0.123565	0.0756171	0.0086517	-0.0575445	0.120067	0.632068	0.000590616	-0.117747	0.121616	0.333668	0.00247286
Cingulate gyrus, anterior part left GM	-0.0926706	0.0944338	0.327161	0.00263975	-0.0507526	0.0914495	0.579291	0.000791763	-0.0708134	0.0926888	0.445427	0.00154138
Cingulate gyrus, posterior part right GM	-0.0398356	0.141933	0.779146	0.000216498	-0.113228	0.137191	0.409789	0.00174911	-0.316274	0.138174	0.0227238	0.013647
Cingulate gyrus, posterior part left GM	-0.0408525	0.151586	0.787715	0.00019962	-0.131577	0.146493	0.369752	0.00207076	-0.23136	0.14818	0.119416	0.00640243
Frontal lobe right GM	0.137377	0.354924	0.698966	0.00041166	0.0194524	0.343449	0.954868	8.25388e-06	0.0456544	0.348238	0.895776	4.54651e-05
Frontal lobe left GM	-0.032826	0.360686	0.927541	2.2769e-05	0.132566	0.348877	0.70421	0.000371339	-0.0580021	0.353811	0.869884	7.10881e-05
Parietal lobe right GM	-0.0662238	0.31544	0.833845	0.000121148	0.0710346	0.30517	0.816086	0.000139388	-0.0365629	0.30945	0.906018	3.69291e-05
Parietal lobe left GM	-0.0527944	0.324396	0.870819	7.28063e-05	0.00201805	0.313851	0.994874	1.06379e-07	-0.10145	0.318187	0.750054	0.000268841
Caudate nucleus right	-0.119096	0.113771	0.295966	0.0030026	-0.138948	0.109987	0.207383	0.00408698	-0.065547	0.11173	0.557844	0.000909507
Caudate nucleus left	-0.143855	0.120301	0.232648	0.00391424	-0.152808	0.116335	0.189933	0.00441663	-0.159041	0.117943	0.178453	0.00478423
Thalamus right, high intensity part in T2	-0.250625	0.189686	0.187344	0.00477424	-0.229304	0.183563	0.212498	0.00399649	-0.106874	0.186468	0.56694	0.000868155
Thalamus left, high intensity part in T2	-0.416633	0.193788	0.0322974	0.0125342	-0.212798	0.188409	0.259543	0.00326983	-0.259344	0.190879	0.17519	0.0048567
Subthalamic nucleus right	-0.0869772	0.150384	0.563416	0.000918661	-0.23547	0.144994	0.105346	0.00673308	0.00281535	0.147595	0.984793	9.62517e-07
Subthalamic nucleus left	0.0908909	0.123541	0.462435	0.00148558	-0.244185	0.118873	0.0407588	0.0107224	0.142776	0.121037	0.239021	0.00366576
Lentiform Nucleus right	-0.0418183	0.171022	0.806983	0.000164334	-0.0338533	0.165461	0.838013	0.000107695	0.00364421	0.167782	0.982685	1.24796e-06
Lentiform Nucleus left	-0.212196	0.166031	0.202143	0.00446857	-0.177022	0.160728	0.271546	0.00310993	0.00312082	0.163266	0.984761	9.66565e-07
Corpus Callosum	-0.0377196	0.128099	0.768597	0.00023829	0.0629018	0.123899	0.612017	0.000662672	0.0964499	0.125567	0.442977	0.00155803
Lateral Ventricle left	0.0948855	0.0617366	0.125281	0.00644836	0.0135318	0.0599325	0.821512	0.000131147	0.0727476	0.0606444	0.231177	0.00379042
Lateral Ventricle right	0.00298173	0.064446	0.963126	5.88463e-06	0.0507556	0.0622874	0.415748	0.0017051	0.0682252	0.0631101	0.280476	0.00308086
Anterior temporal lobe, medial part left WM	-0.0187613	0.0877045	0.830748	0.000125777	-0.0847158	0.0847301	0.318136	0.0025645	-0.14172	0.0856931	0.0991331	0.00717685
Anterior temporal lobe, medial part right WM	0.0760985	0.0845261	0.368629	0.00222281	-0.0843403	0.0817445	0.302954	0.00273036	-0.131472	0.0827069	0.112894	0.00663462
Anterior temporal lobe, lateral part left WM	-0.104012	0.112708	0.356771	0.00233527	-0.135591	0.108927	0.214109	0.00396852	-0.147577	0.11041	0.182278	0.00470119
Anterior temporal lobe, lateral part right WM	-0.206834	0.112507	0.0669156	0.00919838	-0.229657	0.108672	0.0353372	0.0113403	-0.240138	0.110144	0.0299578	0.0123991
Gyri parahippocampalis et ambiens anterior part left WM	-0.148158	0.084637	0.0809729	0.0083477	-0.0919664	0.082102	0.263477	0.00321642	-0.0748933	0.0833038	0.369298	0.00213305
Gyri parahippocampalis et ambiens anterior part right WM	-0.106922	0.084157	0.204812	0.00441622	-0.116323	0.0813665	0.153788	0.0052269	-0.0441303	0.0827184	0.594052	0.000752295
Superior temporal gyrus, middle part left WM	-0.0960779	0.07575	0.205579	0.00440134	-0.0552269	0.0733983	0.452339	0.00145425	-0.0134841	0.0744824	0.856451	8.66919e-05
Superior temporal gyrus, middle part right WM	-0.100803	0.0879003	0.252314	0.00360118	-0.105238	0.0850124	0.216641	0.00392506	-0.0777205	0.0862919	0.368431	0.00214077
Medial and inferior temporal gyri anterior part left WM	-0.047052	0.0937266	0.615998	0.000692281	-0.0660485	0.0906387	0.46671	0.00136412	-0.006384	0.0919766	0.944707	1.27442e-05
Medial and inferior temporal gyri anterior part right WM	0.0733161	0.107221	0.494598	0.00128355	-0.0383829	0.103782	0.711743	0.000351796	-0.0944257	0.105127	0.369742	0.0021291
Lateral occipitotemporal gyrus, gyrus fusiformis anterior part left WM	-0.0734052	0.0920393	0.425719	0.00174527	8.81522e-05	0.0891282	0.999211	2.51696e-09	-0.105634	0.0901891	0.242358	0.00361422
Lateral occipitotemporal gyrus, gyrus fusiformis anterior part right WM	-0.0276245	0.0910879	0.761876	0.000252771	-0.11198	0.0879236	0.203712	0.00415356	-0.0507831	0.0893236	0.570068	0.000854232
Insula right WM	-0.0963812	0.108719	0.375996	0.00215543	-0.0153103	0.105301	0.884488	5.439e-05	-0.0442396	0.106748	0.678832	0.00045412
Insula left WM	-0.0657523	0.102915	0.523337	0.00112077	0.00899536	0.0996247	0.92811	2.09765e-05	-0.0314931	0.101003	0.755389	0.000257114
Occipital lobe right WM	-0.179371	0.0980352	0.0682163	0.009112	-0.0467521	0.095282	0.623991	0.000619026	-0.0632446	0.0965857	0.513058	0.0011328
Occipital lobe left WM	-0.22996	0.104542	0.0285317	0.0131128	-0.111998	0.101682	0.271514	0.00311034	-0.140348	0.103004	0.173966	0.00488429
Gyri parahippocampalis et ambiens posterior part right WM	-0.176046	0.0798076	0.0280919	0.0131855	0.00407177	0.0777671	0.958275	7.05361e-06	-0.155537	0.0783957	0.0480962	0.0102923
Gyri parahippocampalis et ambiens posterior part left WM	-0.0769503	0.0763227	0.314097	0.00278598	-0.141121	0.0735486	0.0558916	0.0093701	-0.0520983	0.0749294	0.487365	0.00127704
Lateral occipitotemporal gyrus, gyrus fusiformis posterior part right WM	-0.157628	0.0908993	0.0838498	0.00819318	0.0126073	0.0883311	0.886594	5.24119e-05	0.00760664	0.0895665	0.932372	1.90797e-05
Lateral occipitotemporal gyrus, gyrus fusiformis posterior part left WM	-0.0103433	0.0921737	0.910722	3.46149e-05	0.127041	0.0889059	0.153984	0.00522195	0.0998531	0.0902569	0.269406	0.00322605
Medial and inferior temporal gyri posterior part right WM	-0.0986904	0.108741	0.364778	0.00225878	0.0307439	0.105318	0.770538	0.000219201	-0.0306611	0.106789	0.774205	0.000218022
Medial and inferior temporal gyri posterior part left WM	0.0556451	0.0994283	0.576104	0.000860213	-0.100883	0.0960798	0.294501	0.00282743	-0.0869225	0.0974661	0.373148	0.00209902
Superior temporal gyrus, posterior part right WM	0.0158524	0.0772775	0.837594	0.000115667	0.0466286	0.074724	0.533057	0.00100074	-0.0313682	0.0757922	0.679241	0.000452895
Superior temporal gyrus, posterior part left WM	0.0482125	0.0794222	0.544248	0.0010119	0.0674829	0.0767914	0.380169	0.00198246	-0.00932293	0.0779517	0.904875	3.78375e-05
Cingulate gyrus, anterior part right WM	-0.114272	0.090548	0.207854	0.00435754	0.0569945	0.0877536	0.516484	0.00108401	-0.161278	0.0885992	0.0696324	0.00867987
Cingulate gyrus, anterior part left WM	-0.108646	0.0741911	0.144049	0.00585785	-0.0743157	0.0718911	0.302033	0.00274076	-0.0100824	0.0730089	0.890248	5.04477e-05
Cingulate gyrus, posterior part right WM	-0.101288	0.12327	0.411864	0.00185228	-0.0562926	0.119338	0.637454	0.000572129	-0.29557	0.119966	0.0142657	0.015773
Cingulate gyrus, posterior part left WM	-0.021092	0.12398	0.865018	7.95567e-05	0.0456409	0.119924	0.703763	0.000372518	-0.136554	0.121397	0.26148	0.00333464
Frontal lobe right WM	-0.185211	0.156612	0.237826	0.00382878	0.00104189	0.15183	0.994529	1.21163e-07	-0.24766	0.153356	0.107296	0.00684602
Frontal lobe left WM	-0.143635	0.159765	0.369298	0.00221661	0.0500948	0.154728	0.746327	0.000269621	-0.277125	0.156183	0.0769402	0.00825123
Parietal lobe right WM	0.0748076	0.143469	0.602428	0.000746799	-0.0541866	0.138824	0.696552	0.000391828	-0.32938	0.139644	0.0189297	0.014478
Parietal lobe left WM	0.022399	0.13703	0.870258	7.34457e-05	-0.112217	0.132435	0.397432	0.00184342	-0.347157	0.133087	0.00951407	0.0176426
CSF	0.190231	0.104001	0.0682961	0.00910676	0.0710011	0.101042	0.482752	0.00126862	0.228068	0.10177	0.0257009	0.0130897
Extra-cranial background	0.00216716	0.0610527	0.971706	3.46376e-06	0.0821047	0.0588959	0.16425	0.00497166	-0.0835998	0.059717	0.162487	0.00515437
Intra-cranial background	-0.146745	0.158249	0.354456	0.00235783	0.161793	0.15304	0.29121	0.00286618	-0.183841	0.155112	0.236797	0.0037006
Thalamus right, low intensity part in T2	-0.135683	0.138496	0.327966	0.00263099	0.1215	0.134016	0.365286	0.00210969	-0.0236834	0.136048	0.86191	8.01589e-05
Thalamus left, low intensity part in T2	-0.25434	0.142076	0.0743575	0.00872655	-0.113842	0.137966	0.409896	0.00174831	0.0896948	0.139949	0.522034	0.0010853
Note: For each association, b represents the unstandardized regression coefficient, SE represents the standard error, p represents the p-value, and r2 reprents the explained variance. P-values less than 0.05 are highlighted in bold in the table.

## Sheet: stable7
Supplementary Table 7. Associations Between Comorbid Polygenic Risk Scores and 18-Month Behavioral Outcomes in Primary and Validation Analyses
Brain Regions PRS	Primary analysis												validation analysis (updated GAWS)												validation analysis (PRS-CS)
	Compulsive				Mood-Psychosis				Neurodevelopmental				Compulsive				Mood-Psychosis				Neurodevelopmental				Compulsive				Mood-Psychosis				Neurodevelopmental
	b	se	p	r2	b	se	p	r2	b	se	p	r2	b	se	p	r2	b	se	p	r2	b	se	p	r2	b	se	p	r2	b	se	p	r2	b	se	p	r2
bsid_cog_sumscaled	0.109983	0.0651863	0.0928662	0.0115173	-0.0323115	0.0651664	0.620469	0.000994056	-0.0795807	0.0641564	0.216037	0.00602992	0.0842282	0.0650733	0.196791	0.00675477	0.0310324	0.0649727	0.633356	0.000916909	-0.0295936	0.0646049	0.647318	0.000833855	0.0691863	0.0653337	0.290684	0.00455759	-0.0315261	0.0652127	0.62923	0.000946316	-0.0980588	0.0643933	0.129128	0.00915522
bsid_cog_composite	0.109983	0.0651863	0.0928662	0.0115173	-0.0323115	0.0651664	0.620469	0.000994056	-0.0795807	0.0641564	0.216037	0.00602992	0.0842282	0.0650733	0.196791	0.00675477	0.0310324	0.0649727	0.633356	0.000916909	-0.0295936	0.0646049	0.647318	0.000833855	0.0691863	0.0653337	0.290684	0.00455759	-0.0315261	0.0652127	0.62923	0.000946316	-0.0980588	0.0643933	0.129128	0.00915522
bsid_cog_percentile	0.0957769	0.0652841	0.143669	0.00873251	-0.0466792	0.0651366	0.474299	0.00207426	-0.0919695	0.0640943	0.15262	0.00805202	0.063138	0.065177	0.333666	0.00379489	0.00957457	0.0650061	0.883029	8.72681e-05	-0.046156	0.0645709	0.475423	0.00202803	0.0609361	0.0653733	0.352212	0.00353482	-0.0446918	0.0651871	0.493634	0.0019014	-0.108745	0.0643288	0.0922453	0.0112573
bsid_lang_sumscaled	0.00710549	0.0649627	0.912994	4.89648e-05	-0.00774035	0.0645995	0.904726	5.81056e-05	-0.0439453	0.0637061	0.490981	0.00187293	-0.0188963	0.0646863	0.770447	0.000346296	-0.0106228	0.0644035	0.86913	0.000109439	-0.041242	0.0639856	0.519836	0.00164959	-0.0115491	0.0648791	0.858866	0.000129357	0.0224054	0.0646298	0.729143	0.000486855	-0.0210932	0.0640911	0.742358	0.000431502
bsid_lang_composite	0.00661824	0.0649411	0.918913	4.25082e-05	-0.00701413	0.0645782	0.913599	4.77459e-05	-0.0431243	0.063687	0.498979	0.00180482	-0.0187121	0.0646648	0.772549	0.000339806	-0.0102385	0.0643821	0.873782	0.000101732	-0.0408155	0.0639652	0.524027	0.00161673	-0.012368	0.0648567	0.848925	0.000148452	0.023598	0.0646064	0.715242	0.000540427	-0.0203419	0.0640706	0.751148	0.000401578
bsid_lang_percentile	0.0116888	0.064954	0.857341	0.00013253	-0.000236163	0.0645955	0.997086	5.41002e-08	-0.0351727	0.0637226	0.581487	0.00120002	-0.01578	0.0646838	0.807474	0.000241541	-0.00357833	0.0644007	0.955736	1.24205e-05	-0.0274579	0.06401	0.668337	0.000731327	-0.00451097	0.0648767	0.944625	1.97386e-05	0.0341548	0.0646028	0.597512	0.00113157	-0.011341	0.0640953	0.859706	0.000124761
bsid_mot_sumscaled	0.124743	0.064755	0.0552416	0.0149616	0.0068657	0.0648796	0.915812	4.53225e-05	-0.099995	0.0637236	0.117925	0.00961392	-0.0304836	0.0649484	0.639247	0.000893462	0.0183779	0.0646752	0.776537	0.000324739	-0.0940612	0.0640348	0.143173	0.00850678	0.109196	0.0647882	0.0932113	0.0114645	0.00941528	0.0649228	0.884815	8.52335e-05	-0.118454	0.0639347	0.0651532	0.013491
bsid_mot_composite	0.129051	0.0646949	0.0472037	0.0160253	0.00776142	0.064854	0.904841	5.79647e-05	-0.103779	0.0636738	0.10445	0.0103633	-0.0306596	0.0649229	0.637182	0.000904511	0.0170014	0.0646517	0.7928	0.000278133	-0.0982937	0.0639837	0.125805	0.00929678	0.112982	0.0647361	0.0822242	0.0122828	0.0102427	0.0648971	0.874724	0.00010095	-0.12399	0.0638665	0.0533864	0.0147929
bsid_mot_percentile	0.134783	0.0646661	0.0381954	0.0174703	0.00812038	0.0648727	0.900491	6.34135e-05	-0.109054	0.0636564	0.0879798	0.0114369	-0.0375229	0.064927	0.563859	0.00135401	0.012048	0.064675	0.85238	0.000139591	-0.100981	0.0639853	0.115845	0.00980632	0.114413	0.0647449	0.0784825	0.0125886	0.00692679	0.0649178	0.915116	4.61416e-05	-0.127774	0.0638548	0.0465217	0.0157006
bsid_cog_raw	0.105063	0.0798709	0.189633	0.00703233	-0.0897836	0.0794983	0.259871	0.00513563	-0.131919	0.0782233	0.0930153	0.011087	0.0658059	0.0797133	0.409893	0.00275886	-0.0129816	0.0794617	0.870366	0.000107363	-0.043782	0.0789635	0.579784	0.00122121	0.0667452	0.0799395	0.404582	0.00283818	-0.0629177	0.0796588	0.430404	0.002522	-0.143176	0.0785609	0.0696309	0.0130599
bsid_cog_scaled	0.109983	0.0651863	0.0928662	0.0115173	-0.0323115	0.0651664	0.620469	0.000994056	-0.0795807	0.0641564	0.216037	0.00602992	0.0842282	0.0650733	0.196791	0.00675477	0.0310324	0.0649727	0.633356	0.000916909	-0.0295936	0.0646049	0.647318	0.000833855	0.0691863	0.0653337	0.290684	0.00455759	-0.0315261	0.0652127	0.62923	0.000946316	-0.0980588	0.0643933	0.129128	0.00915522
bsid_rc_raw	0.0269343	0.0765697	0.725327	0.000506202	-0.0629134	0.0760547	0.408942	0.00276184	-0.132027	0.0747023	0.0784424	0.0121629	-0.0229277	0.0762606	0.763943	0.000366805	-0.113211	0.0755855	0.135509	0.00894308	-0.16581	0.0747495	0.0274808	0.0191839	0.0267996	0.0764743	0.726318	0.000501151	-0.0213134	0.0762013	0.77995	0.000316971	-0.119577	0.0751877	0.113071	0.00997717
bsid_rc_scaled	0.023193	0.0650968	0.721942	0.000519294	-0.0291432	0.0647231	0.65292	0.000819927	-0.0814028	0.0637021	0.202536	0.00639705	-0.00964507	0.0648435	0.881881	8.98074e-05	-0.0631067	0.0644287	0.328332	0.00384461	-0.127094	0.0636696	0.0470532	0.0155937	0.019004	0.0650211	0.77033	0.000348652	-0.011816	0.06479	0.855443	0.000134786	-0.0831749	0.0640317	0.195208	0.00667861
bsid_ec_raw	-0.0333635	0.0760734	0.661369	0.00078665	-0.0162599	0.0756711	0.830047	0.000186841	-0.00554718	0.0747014	0.940867	2.17462e-05	-0.0483487	0.0757277	0.52379	0.00165199	0.0144807	0.0754449	0.847954	0.00014819	0.0784052	0.0748526	0.295945	0.00434438	-0.063186	0.0759007	0.405968	0.0028215	0.0401825	0.0756865	0.595976	0.00114107	0.0526641	0.0750214	0.483369	0.00196006
bsid_ec_scaled	-0.0129905	0.0644901	0.840531	0.000166049	0.0185983	0.0641241	0.772041	0.000340355	0.00919808	0.0633053	0.884599	8.32495e-05	-0.0251242	0.0642106	0.69594	0.000621117	0.0520269	0.0638555	0.41602	0.00266345	0.0667714	0.0634341	0.293582	0.00438701	-0.0439088	0.0643537	0.495707	0.0018971	0.0564548	0.0640774	0.379181	0.00313609	0.0549903	0.0635453	0.387702	0.0029755
bsid_fm_raw	0.136951	0.0860419	0.11278	0.0102628	0.045925	0.085954	0.593633	0.00115409	-0.087202	0.0847113	0.304331	0.00416096	-0.0251319	0.0861174	0.770667	0.000345614	-0.0156746	0.0857397	0.855097	0.000134442	-0.0344328	0.0852285	0.68657	0.000648762	0.106823	0.0861084	0.215983	0.00624411	0.0807073	0.0859081	0.348442	0.00356423	-0.0550926	0.0852709	0.518841	0.00166084
bsid_fm_scaled	0.105913	0.0648373	0.103678	0.0108036	0.0664031	0.0646872	0.305681	0.00424668	-0.0413362	0.0639359	0.51856	0.00164563	-0.00515748	0.0649225	0.936749	2.56181e-05	0.0282374	0.0646065	0.662457	0.000767927	-0.0204889	0.0642501	0.750087	0.000404303	0.0905022	0.0648513	0.16415	0.00788842	0.0619123	0.06475	0.33995	0.0036917	-0.028995	0.0643021	0.652457	0.000809689
bsid_gm_raw	0.0715308	0.0724855	0.324725	0.00397008	-0.0571955	0.0721314	0.428603	0.00253826	-0.12119	0.0708694	0.0885538	0.0113959	-0.0589918	0.0722332	0.414922	0.00270021	0.0118394	0.0720031	0.869532	0.000108761	-0.119206	0.0711889	0.095339	0.0110258	0.077128	0.0723712	0.287622	0.0046157	-0.0540521	0.072191	0.454751	0.00226694	-0.163558	0.0709007	0.0219188	0.0207565
bsid_gm_scaled	0.0849502	0.0655802	0.196445	0.00682107	-0.0624867	0.0653154	0.339689	0.00369062	-0.116399	0.0641625	0.0709123	0.0128062	-0.0437379	0.0654754	0.504775	0.00180817	-0.00149252	0.0652409	0.981767	2.10555e-06	-0.129887	0.064334	0.0446097	0.0159461	0.0768124	0.0655391	0.24236	0.00557682	-0.0533711	0.0653935	0.415225	0.00269237	-0.16003	0.064122	0.0132457	0.0242063
bsid_behav_pos_examiner	-0.0662144	0.0639682	0.301662	0.00436635	-0.0618559	0.0636273	0.331954	0.00381046	0.0261754	0.0629059	0.677707	0.000682341	-0.0664006	0.0637037	0.29831	0.00439095	-0.046254	0.0634896	0.467003	0.00213065	-0.0575642	0.0630889	0.362463	0.00330004	-0.0511654	0.0639447	0.424419	0.00260715	-0.0985917	0.0634812	0.121726	0.00968044	-0.0194265	0.0632486	0.759001	0.000375839
bsid_behav_ent_examiner	0.0376277	0.0646133	0.560878	0.00138616	0.00751445	0.0642952	0.907058	5.52832e-05	0.133498	0.0628897	0.0348049	0.0174481	0.012286	0.064388	0.848835	0.000147782	0.0337141	0.0640672	0.599216	0.00111281	0.0156908	0.0637304	0.805735	0.000241039	0.042367	0.0645206	0.512042	0.00175733	0.024105	0.0643226	0.708178	0.00056887	0.119414	0.0633436	0.0606189	0.0139608
bsid_behav_exp_examiner	-0.0130217	0.0640541	0.839079	0.000169128	-0.0966189	0.0634006	0.128845	0.00931114	-0.0479403	0.0628051	0.446027	0.00229234	-0.046337	0.0637275	0.467869	0.00214158	-0.11743	0.0630635	0.0638185	0.0137542	-0.100223	0.0628213	0.111951	0.0100188	0.0150461	0.0639724	0.814258	0.0002258	-0.0232403	0.063728	0.715673	0.000538718	0.00970971	0.0632094	0.878046	9.40353e-05
bsid_behav_eas_examiner	0.0258322	0.0649755	0.691303	0.00064653	0.00268942	0.0646332	0.966844	7.00782e-06	0.0485047	0.0637242	0.447308	0.00227947	0.0357517	0.0646892	0.581007	0.00123839	0.0355407	0.0643988	0.581543	0.00122382	0.0344372	0.0640339	0.591218	0.00114901	0.0718125	0.0647525	0.268531	0.0049965	0.0286168	0.0646518	0.658434	0.000793428	0.0904347	0.0638753	0.158135	0.00792385
bsid_behav_coop_examiner	0.0646581	0.0646846	0.31852	0.00407301	-0.00332961	0.0644545	0.958844	1.08008e-05	0.0717936	0.0634573	0.259034	0.00502158	0.0426176	0.0644932	0.509372	0.00176949	0.0172545	0.0642515	0.78851	0.000290051	0.0413172	0.06384	0.518125	0.00166315	0.0845096	0.0645096	0.191443	0.00695795	0.0370393	0.0644555	0.566069	0.00133658	0.0667754	0.0638169	0.296452	0.00434412
bsid_behav_mod_examiner	0.0341212	0.0651173	0.600767	0.00112257	-0.0835851	0.0645686	0.196737	0.00673631	0.00264117	0.0639542	0.967093	6.72599e-06	0.0243817	0.0648677	0.707348	0.000573183	-0.0588503	0.0644851	0.362363	0.00333935	-0.0455304	0.0641608	0.478626	0.00199879	0.0818435	0.0648614	0.208243	0.00645852	-0.0506666	0.0647533	0.434721	0.00247518	-0.022221	0.0642767	0.729866	0.000476093
bsid_behav_ada_examiner	-0.0408747	0.0639618	0.523404	0.00166873	-0.108568	0.0632772	0.0875017	0.011773	-0.142427	0.0621717	0.0228421	0.0202612	-0.0854847	0.0635172	0.179626	0.00729886	-0.104642	0.0631117	0.0986213	0.0109367	-0.140969	0.0624559	0.0249058	0.0198484	-0.0289491	0.0639086	0.650977	0.000837044	-0.0607432	0.0635826	0.340369	0.00368531	-0.0901549	0.0629047	0.153108	0.00811814
bsid_behav_ale_examiner	0.128444	0.063883	0.0454901	0.0162766	0.0293303	0.0640227	0.647279	0.000848739	0.199884	0.0619156	0.00141971	0.0394181	0.112743	0.0637382	0.078194	0.0125407	0.0965928	0.0635574	0.12989	0.00920511	0.134803	0.0629044	0.033125	0.0179283	0.101924	0.0639979	0.11257	0.0102492	0.0800115	0.0638891	0.211667	0.00631603	0.172756	0.0625887	0.00622486	0.0294446
bsid_behav_dis_examiner	0.00856203	0.0649435	0.895223	7.11372e-05	-0.0150877	0.0645758	0.815462	0.000220896	-0.033167	0.0637147	0.603159	0.00106747	-0.0445294	0.0646164	0.491407	0.00192414	-0.01225	0.064384	0.849263	0.000145619	0.0310295	0.063991	0.628188	0.000934317	-0.0458767	0.0647983	0.47964	0.00204234	-0.0478856	0.0645546	0.458946	0.00222512	-0.0204853	0.0640737	0.749464	0.000407219
bsid_behav_mot_examiner	0.097823	0.06413	0.128485	0.00943373	0.0180161	0.0640648	0.778787	0.00031998	0.048842	0.0631714	0.440188	0.00235174	0.0759379	0.0639862	0.236491	0.00568484	0.0170836	0.063873	0.789344	0.000287713	0.0252041	0.0634979	0.691775	0.000626242	0.0978128	0.0640494	0.128047	0.00943176	0.0256336	0.0640981	0.689578	0.000647771	0.0393975	0.063533	0.535776	0.00153016
bsid_behav_tac_examiner	0.143014	0.063645	0.0255501	0.0202477	0.168282	0.0630269	0.00810565	0.0280346	0.0142202	0.0631098	0.821919	0.000200186	0.1317	0.0634788	0.0390834	0.017171	0.141203	0.0631045	0.0261692	0.0197382	0.0642672	0.0632517	0.310631	0.00408885	0.0890276	0.0639666	0.165282	0.00784641	0.123684	0.063493	0.0525861	0.0151443	0.00451692	0.0634493	0.943306	2.01979e-05
bsid_behav_fea_examiner	0.0936116	0.0648257	0.150034	0.00846282	0.0286128	0.0647125	0.658779	0.000790634	-0.099835	0.0635831	0.117703	0.00962545	0.00805227	0.0648328	0.901261	6.26169e-05	0.071571	0.0643809	0.267392	0.00494686	-0.00635146	0.0641747	0.921244	3.89585e-05	0.0329305	0.0649868	0.612814	0.00104725	0.0318427	0.0647508	0.623331	0.000979209	-0.117444	0.0637998	0.0668879	0.0133204
bsid_behav_neg_examiner	0.0764703	0.0639543	0.232998	0.00581775	0.111744	0.0633806	0.0791673	0.0124228	0.0511728	0.0628752	0.416524	0.00260524	0.0821511	0.0636612	0.198144	0.00671423	0.0723119	0.0634225	0.25536	0.00520222	0.0824959	0.0630079	0.191692	0.0067707	0.00490499	0.0640606	0.939031	2.39356e-05	0.0481898	0.0637522	0.450458	0.00231037	0.120147	0.0628242	0.0570168	0.0143613
Note: BSID = Bayley Scales of Infant and Toddler Development. BSID score abbreviations: cog, cognitive; lang, language; mot, motor; rc, receptive communication; ec, expressive communication; fm, fine motor; gm, gross motor; sumscaled, sum of scaled scores; composite, composite score; percentile, percentile rank; raw, raw score; scaled, scaled score.Behavioral observation ratings by examiner: pos,…
